# Supplementary material for: Modulation of Negative Affect Predicts Acceptance of Music Streaming Services, While Personality Does Not
Source: Front Psychol. 2021 Jul 20;12:659062. doi: 10.3389/fpsyg.2021.659062 (PMC8329084; doi:10.3389/fpsyg.2021.659062)
Supplement: Supplementary file 2 [file Data_Sheet_2.CSV]

CASE	SERIAL	REF	QUESTNNR	MODE	STARTED	SD02_01	SD03	SD04	SD05	SD06	MS01	MS02	MS03	MS03_01	MS03_02	MS03_03	MS03_04	MS03_05	MS03_05a	MS03_06	MS04	MS04_01	MS04_02	MS04_03	MS04_04	MS04_05	MS04_05a	MS04_06	MS05	MS06	PE01_01	PE01_01a	PE01_02	PE01_02a	PE01_03	PE01_03a	PE01_04	PE01_04a	PE01_05	PE01_05a	PE01_06	PE01_06a	PE01_07	PE01_07a	PE01_08	PE01_08a	PE01_09	PE01_09a	PE01_10
56			MUS_Desktop	interview	2020-01-27 16:42:07	22	1	4	1	1	2	2	3	2	1	1	2	2	Youtube Music	1	2	2	1	1	2	1		1	1	5	4	3646	1	1401	1	2736	1	2896	1	1933	4	2163	2	1909	5	5781	5	2416	1
62			MUS_Mobil	interview	2020-01-27 19:12:34	67	1	5	2	1	2	2	2	2	1	1	2	1		1	1	2	1	1	1	1		1	4	5	5	7297	3	8348	1	3087	2	23691	2	9986	2	20124	1	4321	3	10731	5	13462	2
63			MUS_Mobil	interview	2020-01-27 19:21:54	60	2	3	2	3	1	1																		1	1	5690	2	5199	3	9775	3	11923	3	12631	5	13438	3	5649	3	15423	3	25635	3
65			MUS_Desktop	interview	2020-01-27 19:38:57	38	1	6	2	3	2	3	1	1	1	1	1	2	Amazon Music Unlimited	1	1	1	1	1	1	2	Amazon Music Unlimited	1	1	5	1	7349	3	5406	3	7801	2	13431	3	4630	2	4175	3	8093	3	18281	4	5150	1
66			MUS_Mobil	interview	2020-01-27 19:39:00	58	2	4	2	3	2	3	1	1	1	1	1	1		2	1	1	1	1	1	1		2	4	5	5	9465	3	3380	1	4949	2	5529	2	4771	4	4603	1	5966	3	5845	5	4988	2
72			MUS_Mobil	interview	2020-01-27 20:20:26	28	1	4	1	1	3	4	3	2	1	1	2	2	Amazon Music/Prime	1	1	2	1	1	1	1		1	1	5	5	2613	2	4967	1	2195	3	5349	2	2276	1	5522	1	2115	4	3415	4	2938	2
73			MUS_Mobil	interview	2020-01-27 20:23:23	22	1	4	1	1	2	3	1	2	1	1	1	1		1	1	2	1	1	1	1		1	4	5	5	4224	3	3638	2	2182	2	2989	4	5416	2	4110	2	3941	3	10012	3	3025	2
74			MUS_Mobil	interview	2020-01-27 20:24:01	22	2	4	1	1	3	4	2	2	2	1	1	1		1	1	2	1	1	1	1		1	1	5	2	4032	4	3705	2	2332	4	2532	2	2883	3	2431	1	2932	3	2139	4	2165	3
80			MUS_Desktop	interview	2020-01-27 20:26:57	31	1	5	2	2	3	4	3	2	1	1	2	2	amazon music	1	1	1	1	1	1	2	amazon music	1	1	4	5	4847	2	5827	2	3480	2	8544	2	4057	2	6431	1	7804	3	7137	4	3399	2
81			MUS_Mobil	interview	2020-01-27 20:27:22	47	1	5	2	3	3	2	1	2	1	1	1	1		1	1	1	2	1	1	1		1	4	5	3	6138	2	4815	2	8297	3	7757	3	9085	3	9413	2	6910	3	31194	3	15130	2
84			MUS_Mobil	interview	2020-01-27 20:35:21	23	2	4	1	3	3	1	1	2	1	1	1	1		1	1	2	1	1	1	1		1	4	5	3	7007	5	4310	3	2558	4	7034	3	6148	2	4352	2	2813	1	3125	5	2712	4
87			MUS_Mobil	interview	2020-01-27 20:46:32	25	2	3	2	3	4	3	1	2	1	1	1	1		1	1	2	1	1	1	1		1	2	5	1	31668	1	3150	1	2152	2	4202	1	5616	2	3178	1	7466	5	2949	4	3927	2
88			MUS_Mobil	interview	2020-01-27 20:47:41	24	2	6	1	3	4	4	2	2	2	1	1	1		1	1	2	1	1	1	1		1	1	5	4	4116	2	9540	1	3666	2	2341	3	2184	3	3781	1	1905	3	3413	4	3615	3
89			MUS_Mobil	interview	2020-01-27 20:47:46	23	2	5	1	1	3	3	1	2	1	1	1	1		1	1	2	1	1	1	1		1	2	5	5	22731	3	14527	2	4554	2	8833	2	16895	4	33275	1	8733	4	14135	3	8182	2
91			MUS_Mobil	interview	2020-01-27 20:53:21	51	2	3	2	3	2	3	1	1	1	1	1	1		2	1	1	1	1	1	1		2	4	5	2	4230	2	4437	2	4856	2	8411	2	6092	2	4184	2	6887	3	9815	3	8680	2
92			MUS_Mobil	interview	2020-01-27 20:58:35	99	3	7	1	1	5	5	4	2	2	2	2	1		1	4	2	2	2	2	1		1	1	5	1	547	1	588	2	573	1	395	1	438	1	553	1	509	1	447	2	503	1
96			MUS_Mobil	interview	2020-01-27 21:15:27	27	1	4	2	3	5	2	1	1	1	1	2	1		1	1	1	1	1	1	1		2	4	5	2	8541	1	5376	3	3279	1	13154	2	5069	3	4809	5	5100	2	10958	4	3858	2
99			MUS_Mobil	interview	2020-01-27 21:23:58	49	2	4	2	3	1	2	1	2	1	1	1	1		1	1	1	1	1	1	1		2	4	1	5	4971	2	7372	1	3346	3	4675	3	6204	4	4323	1	4791	2	6170	5	7265	2
101			MUS_Mobil	interview	2020-01-27 21:24:50	48	2	3	2	3	4	4	2	1	2	1	1	2	Amazon prime	1	1	1	1	1	1	2	Amazon Prime	1	1	5	3	3445	3	2316	2	2347	3	2283	4	5167	3	4283	3	2566	3	6063	2	34016	2
102			MUS_Mobil	interview	2020-01-27 21:25:28	53	1	6	2	3	2	3	1	1	1	1	1	1		2	1	1	1	1	1	1		2	4	5	3	14871	3	6107	1	10300	3	10441	3	8647	4	7820	2	6869	3	9726	5	7941	2
105			MUS_Desktop	interview	2020-01-27 21:31:33	21	2	4	1	1	2	1	3	2	1	1	2	2	Amazone Prime Music	1	1	1	1	1	1	2	Amazon Prime Music	1	1	5	2	9680	4	3840	1	3664	4	5257	2	4825	4	7902	3	4650	3	7733	1	6049	3
108			MUS_Mobil	interview	2020-01-27 21:40:49	24	2	4	1	1	4	5	3	2	1	1	2	2	YouTube	1	3	2	1	1	2	2	YouTube	1	1	5	2	6085	2	3460	3	3297	3	4475	3	10626	1	2457	3	2679	5	5448	4	7888	3
109			MUS_Mobil	interview	2020-01-27 21:57:24	22	2	4	1	3	1	1	1	2	1	1	1	1		1	1	2	1	1	1	1		1	4	5	5	4192	3	4496	1	5180	3	4373	3	6836	3	3804	2	7332	4	4535	5	4338	4
113			MUS_Mobil	interview	2020-01-27 22:11:12	52	1	3	2	3	1	1	1	1	1	1	1	1		2	1	1	1	1	1	1		2	4	5	4	4826	2	4554	1	2850	5	3752	2	3945	4	7314	2	3960	4	3719	3	9854	2
114			MUS_Mobil	interview	2020-01-27 22:11:29	21	2	4	1	1	2	2	1	2	1	1	1	1		1	1	2	1	1	1	1		1	1	5	4	5125	4	5400	1	2231	3	3258	3	6108	1	2593	2	3181	2	4983	2	5277	3
119			MUS_Mobil	interview	2020-01-27 22:42:02	22	1	4	1	1	2	3	2	2	1	1	2	1		1	1	2	1	1	1	1		1	1	5	3	5121	5	4699	3	5040	2	3987	3	6025	3	4012	2	3922	2	3238	3	5557	3
120			MUS_Desktop	interview	2020-01-27 23:11:28	20	1	4	1	3	1	1	3	2	2	1	2	1		1	1	2	1	1	1	1		1	1	5	5	5178	1	8025	1	3445	2	27825	1	5228	4	4925	2	5245	4	4547	5	4192	3
121			MUS_Mobil	interview	2020-01-27 23:17:47	19	2	4	2	3	2	2	2	2	1	2	1	1		1	1	2	1	1	1	1		1	1	5	4	5935	2	8096	1	1947	3	3212	3	2817	4	2504	1	2811	3	2652	5	2462	3
123			MUS_Mobil	interview	2020-01-28 01:10:32	41	2	2	2	3	4	3	1	1	1	1	1	2	Amazon	1	1	1	1	1	1	2	Amazon	1	1	5	4	3918	2	3039	1	2403	1	5721	2	4919	4	5756	1	3765	4	3223	4	5764	4
126			MUS_Mobil	interview	2020-01-28 08:27:32	20	2	4	1	1	3	4	1	1	2	1	1	1		1	1	1	2	1	1	1		1	1	5	4	4013	4	13229	2	3371	3	3382	2	6679	3	5677	1	5012	4	2631	4	4565	3
127			MUS_Mobil	interview	2020-01-28 08:37:40	22	1	4	1	1	2	1	1	2	1	1	1	1		1	1	2	1	1	1	1		1	1	5	5	1972	2	4171	1	5163	2	3612	3	2936	4	14689	1	1688	3	2981	3	4662	2
128			MUS_Mobil	interview	2020-01-28 10:16:09	23	2	4	1	1	3	2	2	2	1	1	1	2	Amazon Music Unlimited	1	1	1	1	1	1	2	Amazon Music Unlimited	1	1	5	5	2864	3	3327	1	8392	3	4147	2	14321	3	3574	1	3462	5	4189	4	5937	4
130			MUS_Desktop	interview	2020-01-28 11:26:50	21	1	4	1	3	1	1	2	2	1	1	2	1		1	1	2	1	1	1	1		1	4	5	4	2400	3	2601	4	1910	3	2809	4	2961	5	2496	2	2505	4	2089	4	1794	4
132			MUS_Desktop	interview	2020-01-28 12:07:56	27	1	6	1	3	5	3	3	2	1	1	2	2	Amazon Music	1	1	2	1	1	1	1		1	1	5	2	2994	3	3170	4	3049	3	2151	4	4487	2	5649	4	3564	3	2482	4	3132	3
134			MUS_Mobil	interview	2020-01-28 14:49:25	22	2	4	1	1	3	3	4	2	2	1	2	2	Amazon Music	1	1	2	1	1	1	1		1	1	5	4	7180	3	3188	3	5401	2	3910	2	4869	3	5470	2	4596	2	7003	4	4571	3
140			MUS_Desktop	interview	2020-01-28 16:37:55	22	1	4	2	2	3	3	1	2	1	1	1	1		1	1	2	1	1	1	1		1	1	5	2	3574	4	2977	3	3712	4	3455	4	3409	2	4013	1	2249	2	1867	4	5563	3
141			MUS_Mobil	interview	2020-01-28 16:41:35	23	1	4	1	3	3	4	1	2	1	1	1	1		1	1	2	1	1	1	1		1	1	5	5	4742	2	2091	1	1812	3	2546	1	2920	2	4212	1	2449	3	3109	5	2726	3
143			MUS_Mobil	interview	2020-01-28 16:53:50	23	1	4	1	2	2	2	1	2	1	1	1	1		1	1	2	1	1	1	1		1	1	5	4	5237	3	2807	2	2034	2	2716	1	3113	4	4130	2	2129	3	13837	4	2713	2
144			MUS_Mobil	interview	2020-01-28 16:55:35	21	1	4	1	3	3	2	1	2	1	1	1	1		1	1	2	1	1	1	1		1	1	5	2	3383	2	1847	2	1563	2	3115	3	1847	3	1488	2	2849	4	2646	5	2006	2
145			MUS_Mobil	interview	2020-01-28 16:57:02	23	2	6	1	3	1	1	1	2	1	1	1	1		1	1	2	1	1	1	1		1	4	5	1	7107	2	4981	1	2410	2	14912	2	4580	1	5100	2	3507	3	5157	5	2674	2
146			MUS_Mobil	interview	2020-01-28 16:57:15	24	1	3	2	3	4	5	4	2	2	2	2	1		1	2	2	1	2	1	1		1	1	5	3	1896	2	1502	2	1447	2	2040	2	1886	5	1675	4	2623	2	2047	3	3545	2
147			MUS_Mobil	interview	2020-01-28 16:57:56	48	2	3	2	3	3	4	1	1	2	1	1	1		1	1	1	2	1	1	1		1	1	5	4	6741	3	12648	2	3116	1	9530	3	4448	4	8781	2	9322	2	4958	2	15551	3
148			MUS_Mobil	interview	2020-01-28 16:58:08	23	1	6	2	2	5	3	3	2	1	1	2	2	Napster	1	1	2	1	1	1	1		1	1	5	4	8520	1	3393	1	4583	2	4592	2	8340	3	5417	1	5873	4	9210	3	5998	3
151			MUS_Mobil	interview	2020-01-28 17:06:09	47	2	5	2	3	1	1	1	1	2	1	1	1		1	1	1	2	1	1	1		1	1	5	2	5442	3	12675	2	5377	2	3564	2	7314	3	4496	2	6928	3	6902	5	4017	2
152			MUS_Mobil	interview	2020-01-28 17:11:47	22	1	4	1	3	2	2	3	2	2	2	1	1		1	1	2	1	1	1	1		1	1	5	2	2459	2	2611	2	3715	2	4661	3	5534	2	2776	3	3386	3	3049	2	5026	4
153			MUS_Mobil	interview	2020-01-28 17:14:15	23	1	6	1	3	2	2	2	1	2	1	2	1		1	1	1	2	1	1	1		1	1	5	3	4606	2	1939	1	10340	2	31584	1	7730	3	2923	2	2648	2	2140	4	3023	2
155			MUS_Mobil	interview	2020-01-28 17:25:27	20	1	4	1	1	5	5	2	2	1	1	2	1		1	1	2	1	1	1	1		1	1	5	4	11840	2	4341	1	6796	2	8760	1	5855	4	4545	1	3379	4	8846	5	2802	2
157			MUS_Mobil	interview	2020-01-28 17:26:39	45	1	7	2	1	3	2	4	2	2	1	2	2	Tidal	1	1	2	1	1	1	1		1	1	5	5	4646	2	4950	2	1997	3	5899	2	2832	3	8478	1	3313	4	12121	5	2749	2
159			MUS_Mobil	interview	2020-01-28 17:30:56	34	1	2	2	3	3	3	1	2	1	1	1	1		1	1	2	1	1	1	1		1	1	4	3	12531	2	5149	2	8096	1	8994	3	8546	5	6780	2	8533	3	5550	1	14401	1
161			MUS_Desktop	interview	2020-01-28 17:45:21	25	1	4	2	3	1	1	2	2	1	1	2	1		1	1	2	1	1	1	1		1	1	5	2	5448	2	6042	2	2820	3	3331	2	4201	3	4099	4	3861	2	3599	4	2135	2
162			MUS_Mobil	interview	2020-01-28 17:53:49	28	2	6	1	1	5
163			MUS_Mobil	interview	2020-01-28 17:57:45	25	2	4	2	3	2	2	2	2	1	1	1	2	Amazon Music	1	1	2	1	1	1	1		1	1	5	1	2096	3	3912	2	10943	2	2129	3	2707	2	3018	2	3336	2	1544	2	3111	3
165			MUS_Mobil	interview	2020-01-28 18:27:34	22	2	4	1	1	1	1	2	2	1	1	2	1		1	2	2	1	1	2	1		1	1	1	5	2255	4	2598	1	1639	3	5007	1	3021	4	3600	1	2570	3	4613	5	2397	2
166			MUS_Mobil	interview	2020-01-28 18:29:44	39	1	6	2	3	3	2	2	2	1	1	2	1		1	1	2	1	1	1	1		1	1	5	5	8790	2	18520	1	4500	3	10217	2	9132	3	9243	1	9123	4	7428	4	7264	1
167			MUS_Mobil	interview	2020-01-28 18:30:15	58	1	3	2	3	5	5	2	2	2	1	1	1		1	1	2	1	1	1	1		1	2	5	4	6634	1	3161	1	6366	2	6683	2	14932	5	5283	2	6846	5	7626	3	7368	1
168			MUS_Desktop	interview	2020-01-28 18:53:41	25	1	4	1	3	3	4	2	2	2	1	1	1		1	1	2	1	1	1	1		1	1	5	4	2330	4	2239	2	1702	4	2726	1	2352	2	1824	2	3364	2	2585	3	8650	4
169			MUS_Mobil	interview	2020-01-28 19:17:49	24	2	6	1	3	3	4
170			MUS_Mobil	interview	2020-01-28 19:18:32	24	2	6	1	3	3	5	1	2	1	1	1	1		1	1	2	1	1	1	1		1	4	5	2	6404	4	4644	2	2288	5	3708	2	4970	2	2009	2	2011	2	7680	2	3701	4
171			MUS_Desktop	interview	2020-01-28 19:35:05	22	1	4	1	3	2	3	1	1	1	1	1	1		2	1	1	1	1	1	1		2	4	5	5	1988	3	4144	1	1707	3	3993	3	13831	2	2048	1	2328	4	2242	4	4263	4
172			MUS_Mobil	interview	2020-01-28 19:38:05	24	2	6	2	3	4	2	1	2	1	1	1	1		1	1	1	1	1	1	1		2	4	5	4	6381	3	3112	1	2610	3	4286	2	10236	4	7152	2	7092	4	10694	4	2792	2
173			MUS_Mobil	interview	2020-01-28 19:39:20	27	2	4	1	3	3	4	1	2	1	1	1	1		1	1	2	1	1	1	1		1	1	5	4	2813	5	4117	1	2146	4	5077	2	4082	1	2579	1	2436	2	2205	5	3824	5
174			MUS_Mobil	interview	2020-01-28 19:43:07	24	2	6	2	3	2	1	1	2	1	1	1	1		1	1	1	1	1	1	1		2	4	5	4	3082	2	2833	1	1671	3	2087	1	1599	4	5669	1	2306	4	2064	4	5305	2
176			MUS_Mobil	interview	2020-01-28 19:47:13	23	2	5	1	3	3	3	1	2	1	1	1	1		1	1	2	1	1	1	1		1	1	5	4	7474	2	5261	1	2480	2	3046	3	13738	3	3203	2	3558	4	2687	4	3830	3
177			MUS_Desktop	interview	2020-01-28 19:49:47	26	2	4	1	1	3	3	2	2	1	1	1	2	Amazon Music	1	1	2	1	1	1	1		1	1	5	5	3994	1	5082	2	2449	2	5206	2	4040	3	5752	1	2631	4	17448	2	4674	2
181			MUS_Mobil	interview	2020-01-28 19:58:00	21	2	3	2	3	2	3	2	1	1	2	1	2	Youtube	1	2	1	1	2	1	2	YouTube	1	1	5	1	4891	2	8177	2	1755	1	6525	3	3617	2	2690	2	3300	3	5444	4	6159	3
182			MUS_Mobil	interview	2020-01-28 20:05:38	23	2	5	2	3	3	4	2	2	1	1	1	2	Amazon music	1	1	1	1	1	1	2	Amazon music	1	4	5	3	9643	2	5773	1	5050	2	7211	1	3329	3	3459	3	5954	4	3094	1	10693	2
185			MUS_Mobil	interview	2020-01-28 20:21:19	26	1	6	1	3	3	2	2	2	2	1	1	1		1	2	2	2	1	1	1		1	4	5	3	4383	2	3067	3	2011	2	2931	2	3390	4	3953	3	1727	4	2507	3	2151	3
186			MUS_Mobil	interview	2020-01-28 20:26:25	32	1	3	2	2	1	2	1	1	1	1	1	2	Amazon	1	1	1	1	1	1	2	Amazon	1	4	5	4	18784	3	7127	3	20182	3	7083	4	9095	2	15074	2	8286	3	15070	4	9044	3
187			MUS_Desktop	interview	2020-01-28 20:29:23	62	1	6	2	3	1	1	1	1	1	1	1	1		2	1	1	1	1	1	1		2	4	5	2	5849	1	14298	2	5766	3	15700	3	6576	4	20263	4	6487	5	10921	5	3079	1
188			MUS_Mobil	interview	2020-01-28 20:30:16	24	1	5	2	3	4	4	1	2	1	1	1	1		1										5	2	5011	3	9011	2	4987	3	12184	1	9319	4	8405	3	8546	3	13226	3	5663	2
189			MUS_Mobil	interview	2020-01-28 20:35:19	24	1	5	2	3	4	4	1	2	1	1	1	1		1	1	2	1	1	1	1		1	1	5	3	2079	3	2532	2	1925	3	1947	2	2210	4	3737	3	2948	4	2913	4	2759	2
190			MUS_Mobil	interview	2020-01-28 20:35:45	34	1	6	2	3	2	3	3	2	1	1	2	2	YouTube, GooglePlay, MySpace, Bandcamp	1	1	2	1	1	1	1		1	3	5	3	4495	1	5413	2	8271	2	6889	2	3908	5	4337	3	2909	5	2839	3	4217	2
191			MUS_Mobil	interview	2020-01-28 20:36:24	22	2	4	1	1	3	4	2	2	1	1	2	1		1	2	2	1	1	2	1		1	1	5	5	2397	3	3555	2	3293	2	4241	2	6328	3	7422	1	3684	2	3731	5	3153	3
192			MUS_Desktop	interview	2020-01-28 20:45:40	45	2	6	2	3	1	2	1	1	1	1	1	1		2	1	1	1	1	1	1		2	4	5	3	4065	3	2677	2	4393	3	2716	4	10829	3	5103	3	5174	4	9540	2	6809	2
194			MUS_Desktop	interview	2020-01-28 21:03:02	21	1	3	2	3	3	5	1	1	1	1	1	2	Mein lokales NAS, welcher über einen Webserver für mich zugreifbar ist	1	1	1	1	1	1	2	Mein lokales NAS	1	4	5	1	15627	2	26515	3	4411	1	30012	4	2813	5	81658	4	9140	2	3690	1	22082	1
195			MUS_Desktop	interview	2020-01-28 21:03:05	20	1	2	2	3	5	5																		5
196			MUS_Desktop	interview	2020-01-28 21:03:34	21	3	4	1	3	5	5	3	2	1	1	2	2	zippyshare, youtube music	1	3	2	1	1	2	2	youtube music	1	1	5	5	2329	2	3794	1	2643	3	3202	1	2525	5	10821	1	8356	4	27041	5	3164	2
198			MUS_Mobil	interview	2020-01-28 21:26:02	23	2	3	2	3	3	4	1	2	1	1	1	1		1	1	2	1	1	1	1		1	1	5	4	2835	2	5169	2	2298	2	3123	3	3752	3	2974	2	3387	4	6179	4	4635	2
202			MUS_Mobil	interview	2020-01-28 21:38:26	30	1	4	2	1	3	3	1	2	1	1	1	1		1	1	2	1	1	1	1		1	1	5	2	15470	2	8974	1	4838	1	5339	1	8449	3	4064	2	4683	3	3727	3	7048	3
203			MUS_Mobil	interview	2020-01-28 21:52:26	22	2	4	1	3	3	4	1	2	1	1	1	1		1	1	2	1	1	1	1		1	1	5	3	4645	2	3157	4	3007	3	3204	4	2084	3	5025	2	3169	4	7497	2	5402	3
204			MUS_Mobil	interview	2020-01-28 21:55:25	25	1	4	2	3	2	3	1	2	1	1	1	1		1	1	2	1	1	1	1		1	1	5	1	3454	2	2479	2	6463	2	2646	2	5589	4	2644	4	4243	3	2869	3	4045	2
208			MUS_Mobil	interview	2020-01-28 23:12:14	22	2	4	1	3	3	2	2	2	1	1	2	1		1	1	2	1	1	1	1		1	1	5	1	9831	1	2513	3	3814	1	3700	2	4600	3	3468	3	6531	4	4066	1	5380	2
210			MUS_Mobil	interview	2020-01-28 23:51:20	20	2	4	2	3	3	3	3	2	1	1	2	2	YouTube	1	2	2	1	1	1	2	YouTube	1	4	5	4	4236	3	6473	1	3083	3	7477	3	7444	2	5170	1	4432	4	3562	5	9012	2
217			MUS_Mobil	interview	2020-01-29 07:23:01	23	2	3	2	3	4	4	1	1	1	1	2	1		1	1	1	1	1	2	1		1	4	5	1	6757	3	3824	3	4326	3	7407	3	6868	2	5402	4	5174	3	15107	3	5473	2
218			MUS_Mobil	interview	2020-01-29 07:29:55	30	2	5	2	3	4	5	2	1	2	1	1	2	Amazon Music	1	1	1	1	1	1	2	Amazon Music	1	1	5	2	3756	2	2686	2	1698	2	3324	2	3057	4	24573	3	3379	3	1970	2	3478	3
219			MUS_Mobil	interview	2020-01-29 07:31:22	24	1	4	2	3	3	4	1	1	1	1	1	1		2	1	1	1	1	1	1		2	4	5	3	3713	4	2761	3	3712	3	3230	3	4084	2	3419	2	7615	2	2770	3	3237	4
220			MUS_Mobil	interview	2020-01-29 07:37:31	21	2	4	2	3	3	4	2	2	1	1	2	1		1	1	2	1	1	1	1		1	1	5	4	4981	2	2349	2	2309	1	9179	4	2588	3	3400	2	3318	4	2723	4	3955	3
222			MUS_Desktop	interview	2020-01-29 08:13:30	33	1	3	2	3	4	4	2	2	1	2	1	1		1	1	2	1	1	1	1		1	1	5	4	3822	2	6692	1	6745	2	3502	2	7452	3	7817	2	4633	4	4670	5	12413	1
223			MUS_Desktop	interview	2020-01-29 08:57:18	28	1	6	2	3	4	2	2	2	1	1	2	1		1	1	2	1	1	1	1		1	1	5	2	3275	2	5314	3	3283	2	6194	5	5514	4	2123	3	4075	4	8571	1	5442	2
224			MUS_Mobil	interview	2020-01-29 09:01:57	37	2	6	2	1	1	2	1	2	1	1	1	1		1	1	1	1	1	1	1		2	4	5	4	2331	2	5480	2	4188	2	2711	1	3649	4	2777	2	2531	4	2968	4	4743	2
226			MUS_Mobil	interview	2020-01-29 09:32:02	23	2	4	1	3	2	3	1	2	1	1	1	1		1	1	2	1	1	1	1		1	1	5	2	3383	1	6084	1	5009	1	3713	3	5727	4	5483	3	9540	3	7273	2	2829	4
227			MUS_Mobil	interview	2020-01-29 09:53:45	23	2	6	1	1	3	3	2	2	2	1	1	1		1	1	2	1	1	1	1		1	4	5	4	8094	4	7553	1	3868	4	10454	3	9393	3	6815	2	9081	4	7373	3	9044	3
228			MUS_Mobil	interview	2020-01-29 09:56:52	23	1	6	2	3	4	5	2	2	1	1	2	1		1	2	2	1	1	2	1		1	3	5	5	2214	3	5742	2	1808	3	2269	3	2311	3	3276	1	3821	3	2461	5	2006	4
229			MUS_Mobil	interview	2020-01-29 10:08:59	25	1	3	2	3	3	4	2	1	1	1	2	2	Youtube	1	1	1	1	1	1	2	Youtube	1	4	5	2	5065	2	4014	4	3798	2	3084	2	5615	5	6165	2	5198	4	38450	4	9891	1
230			MUS_Mobil	interview	2020-01-29 10:09:30	27	1	6	2	1	2	2	2	2	1	1	2	1		1	1	2	1	1	1	1		1	1	5	4	8022	2	11042	3	5890	3	5908	2	4294	3	5148	2	20934	4	4138	2	9213	4
231			MUS_Mobil	interview	2020-01-29 10:17:55	32	2	6	2	1	1	2	3	2	1	1	2	2	Prime Music	1	1	2	1	1	1	1		1	1	5	5	9938	3	4142	1	2456	3	6065	1	2889	3	6218	1	12285	2	9695	4	6974	2
232			MUS_Mobil	interview	2020-01-29 10:28:10	24	1	4	1	3	2	2	1	2	1	1	1	1		1	1	2	1	1	1	1		1	1	5	4	4299	2	3365	2	3436	1	5503	2	2551	4	4384	2	3891	5	8700	3	10501	1
235			MUS_Mobil	interview	2020-01-29 10:32:25	37	1	4	2	2	2	3	2	2	1	1	2	1		1	1	2	1	1	1	1		1	1	5	4	5776	2	4040	1	1632	1	3363	1	7753	2	2376	1	2180	3	2709	5	3159	2
236			MUS_Mobil	interview	2020-01-29 10:34:37	19	2	3	2	3	3	3	1	2	1	1	1	1		1	1	2	1	1	1	1		1	3	5	4	3221	3	2470	2	2677	3	2596	3	5105	2	3031	2	3661	3	2058	3	3861	3
237			MUS_Mobil	interview	2020-01-29 10:37:40	22	2	4	1	3	2	2	3	2	1	1	2	2	YouTube Music	1	1	2	1	1	1	1		1	1	5	2	2802	2	4051	1	3090	2	3706	1	2919	3	3242	2	2549	3	2109	4	2804	2
238			MUS_Mobil	interview	2020-01-29 11:29:58	30	2	6	2	3	4	3	2	2	1	1	1	2	Amazon Prime Music	1	2	2	1	1	1	2	Amazon Prime Music	1	3	5	2	3052	3	2776	4	3004	3	3424	2	2668	2	8728	4	3731	3	3960	4	2720	3
239			MUS_Mobil	interview	2020-01-29 11:36:02	30	2	6	2	3	3	3																		5
241			MUS_Desktop	interview	2020-01-29 12:21:06	35	1	4	2	1
242			MUS_Mobil	interview	2020-01-29 12:54:09	23	2	4	1	3	4	2	1	2	1	1	1	1		1	1	2	1	1	1	1		1	3	5	5	2313	3	8883	1	2003	4	11609	3	4718	3	6007	1	3498	3	2729	5	3846	4
247			MUS_Desktop	interview	2020-01-29 15:44:19	25	2	4	1	1	2	1	1	2	1	1	1	1		1	1	1	1	1	1	2	YouTube	1	4	5	4	4534	2	5187	2	3144	3	6337	1	7766	4	3597	1	2916	3	5435	4	12922	3
248			MUS_Mobil	interview	2020-01-29 16:08:34	20	1	4	1	1	5	4	1	1	1	1	2	1		1	1	1	1	1	1	1		2	4	5	5	2162	2	4272	1	6483	2	8245	2	2798	4	2434	1	8199	4	3018	5	4168	2
249			MUS_Mobil	interview	2020-01-29 16:18:35	12	1	1	2	3	2	2	1	1	2	1	1	1		1	1	1	2	1	1	1		1	4	5	1	6042	4	5745	1	5832	2	6660	1	4572	3	5163	4	2880	2	6534	2	6185	2
250			MUS_Desktop	interview	2020-01-29 16:49:36	39	1	4	2	3	5	3	3	2	1	1	2	2	Amazon Music	1	1	2	1	1	1	1		1	1	5	3	9646	2	9866	2	6474	1	4410	2	5874	5	5508	2	4572	4	2232	2	3956	2
253			MUS_Desktop	interview	2020-01-29 18:12:54	22	1	4	2	2	4	3																		5
266			MUS_Mobil	interview	2020-01-30 12:10:34	22	2	6	1	3	2	2	1	2	1	1	1	1		1	1	2	1	1	1	1		1	1	5	3	14214	4	2909	2	2730	2	6114	3	5618	3	3177	3	3865	3	3266	3	4001	1
267			MUS_Mobil	interview	2020-01-30 13:29:07	28	2	6	2	3	2	2	2	2	1	1	2	1		1	1	2	1	1	1	1		1	4	5	5	2693	2	3391	1	1762	2	3660	2	3018	3	11996	1	2547	4	5437	5	2704	2
273			MUS_Desktop	interview	2020-01-30 19:22:24	23	2	4	1	3	2	2	1	2	1	1	1	1		1	1	1	1	1	1	1		2	4	5	3	4120	5	3233	2	3024	4	7217	2	6098	3	4539	3	3981	5	5719	2	9236	3
276			MUS_Mobil	interview	2020-01-30 21:17:17	22	2	4	1	3	3	4	1	2	1	1	1	1		1	1	2	1	1	1	1		1	1	5	4	3202	4	2940	2	2294	3	3332	2	13154	4	2858	1	2194	2	4124	4	2631	2
278			MUS_Mobil	interview	2020-01-30 22:45:14	22	2	6	1	3	4	3	2	2	1	2	1	1		1	1	2	1	1	1	1		1	1	5	4	3366	3	2615	1	2000	3	4625	3	6007	3	4418	1	4273	2	5329	4	2797	1
281			MUS_Mobil	interview	2020-01-31 09:24:34	22	1	6	1	3	3	1	1	1	2	1	1	1		1	1	1	2	1	1	1		1	1	5	2	5673	2	3574	2	1643	2	2252	2	5972	4	3825	3	5014	4	1940	4	3164	2
282			MUS_Desktop	interview	2020-01-31 13:56:37	27	2	6	1	3	2	4	1	2	1	1	1	1		1	1	2	1	1	1	1		1	4	5	3	4020	4	3065	3	2821	1	3018	3	10746	3	6213	1	2849	3	2399	2	2825	4
283			MUS_Desktop	interview	2020-01-31 15:54:16	22	3	3	2	3	5	5	2	2	1	1	2	1		1	1	2	1	1	1	1		1	4	5	5	2203	4	2543	2	2653	3	5889	2	3033	2	1525	2	1809	2	2504	3	3784	3
286			MUS_Desktop	interview	2020-01-31 19:07:01	21	2	4	1	3	4	3	2	2	1	2	1	1		1	1	2	1	1	1	1		1	1	5	4	4020	4	2277	1	1343	4	3218	3	15394	3	2315	1	1375	3	4190	4	2542	3
294			MUS_Desktop	interview	2020-02-01 15:12:36	22	2	6	1	1	3	3	1	2	1	1	1	1		1	1	2	1	1	1	1		1	1	5	5	4830	2	4343	1	2033	1	2127	3	8939	5	4315	1	1923	5	2506	4	3436	1
297			MUS_Mobil	interview	2020-02-01 18:55:58	61	1	6	2	3	5	3	1	2	1	1	1	1		1	1	2	1	1	1	1		1	1	5	4	5869	2	5964	2	3628	1	5262	3	16958	5	2569	2	3650	4	9470	2	8683	2
305			MUS_Desktop	interview	2020-02-02 17:19:49	25	3	5	2	1	2	2																		5
323			MUS_Desktop	interview	2020-02-04 08:29:01	57	1	6	2	3	1	1	1	1	1	1	1	1		2	1	1	1	1	1	1		2	4	5	4	3550	1	2061	2	1705	1	1701	2	1815	5	1896	2	3478	5	23799	5	2041	1
326			MUS_Desktop	interview	2020-02-04 16:38:58	23	2	6	1	3	5	4	1	2	1	1	1	1		1	1	2	1	1	1	1		1	1	5	4	2047	5	2484	1	2219	4	3143	2	2207	3	2083	2	3509	2	5347	4	2003	3
327			MUS_Desktop	interview	2020-02-04 18:40:53	52	2	4	2	3	1	3	2	2	1	1	1	2	Amazon	1	1	1	1	1	1	2	Amazon	1	1	5	5	6769	4	6422	1	3424	5	17659	3	5630	2	7370	1	7189	3	13863	4	13077	4
328			MUS_Desktop	interview	2020-02-04 19:27:46	59	1	7	2	2	4	4	1	1	1	1	1	1		2	1	1	1	1	1	1		2	4	5	4	9646	3	7769	1	10408	2	4981	2	13083	4	4134	1	4915	4	5817	3	5697	2
334			MUS_Desktop	interview	2020-02-05 11:17:53	27	2	6	1	3	1	1	1	2	1	1	1	1		1	1	1	1	1	1	1		2	4	5	3	764	3	1015	3	753	3	513	3	1542	3	723	3	627	2	2849	4	3327	3
337			MUS_Desktop	interview	2020-02-05 13:18:06	27	2	6	1	3	1	1	1	2	1	1	1	1		1	1	2	1	1	1	1		1	1	5	3	5434	3	6473	3	2572	2	2804	3	3185	4	3655	3	2678	4	3141	3	4203	2
338			MUS_Desktop	interview	2020-02-05 14:58:48	22	1	4	1	3	2	4	1	2	1	1	1	1		1	1	2	1	1	1	1		1	1	5	2	530	2	5391	2	418	4	218	3	746	3	730	3	379	4	291	3	322	2
344			MUS_Desktop	interview	2020-02-06 13:02:37	24	2	6	1	3	3	3	2	2	2	1	1	1		1	1	2	1	1	1	1		1	1	5	4	543	3	1087	4	361	1	828	2	877	2	1213	3	670	4	978	2	482	4
345			MUS_Desktop	interview	2020-02-06 16:01:28	27	2	6	1	3	3	2	3	2	1	1	2	2	Youtube Music	1	2	2	1	1	1	2	Youtube Music	1	1	5	2	2764	2	2211	1	2515	2	3460	2	5129	3	2877	3	4651	4	2954	2	3478	2
350			MUS_Desktop	interview	2020-02-07 10:56:23	44	2	6	2	3	1	2	1	2	1	1	1	1		1	1	1	1	1	1	1		2	4	5	5	2882	1	1690	1	2900	1	3459	2	2450	5	1906	1	2311	5	1873	4	3581	1
351			MUS_Desktop	interview	2020-02-07 11:25:39	22	2	4	1	3	2	2	4	2	1	2	2	2	YouTube Music	1	1	2	1	1	1	1		1	1	5	4	5296	2	2561	2	1962	1	2032	3	6435	3	2701	1	4874	4	2824	2	8924	2
352			MUS_Desktop	interview	2020-02-07 14:13:45	44	2	4	2	3	3	2	2	2	2	1	1	1		1	1	1	2	1	1	1		1	4	5	2	2552	2	4531	1	3860	3	7581	3	5639	3	7436	2	10467	3	5612	4	5689	3
353			MUS_Desktop	interview	2020-02-07 18:21:30	25	2	6	1	3	2	3	1	2	1	1	1	1		1	1	1	1	1	1	2	YouTube	1	4	5	4	3325	2	5906	1	9319	2	3207	2	3242	3	3836	2	4116	4	4319	4	4093	3
354			MUS_Desktop	interview	2020-02-07 18:56:24	28	2	6	1	3	2	3	1	2	1	1	1	1		1	1	2	1	1	1	1		1	1	5	4	4827	2	3748	1	4073	2	5879	2	4178	3	3456	1	2239	3	3762	4	2279	2
358			MUS_Desktop	interview	2020-02-07 21:11:49	27	2	6	1	3	2	3	1	1	1	1	1	1		2	1	1	1	1	1	1		2	4	5	4	2269	2	1354	1	1119	2	3913	2	2343	4	1662	1	1658	3	1365	4	1705	1
359			MUS_Desktop	interview	2020-02-07 22:37:56	20	2	4	1	3	4	5	1	1	1	1	1	2	NetEase Music	1	1	1	1	1	1	2	NetEase Music	1	3	5	4	3058	3	5910	2	3296	3	47784	4	3284	2	14384	2	2495	3	4421	3	3817	3
364			MUS_Desktop	interview	2020-02-08 16:37:47	24	1	5	1	3	4	3	3	2	2	2	1	1		1	1	2	1	1	1	1		1	1	5	4	2706	2	3721	2	2537	3	2890	2	2736	1	4324	3	3166	1	3087	2	3489	1
365			MUS_Desktop	interview	2020-02-08 18:35:52	30	1	5	1	3	1	2	1	2	1	1	1	1		1	1	2	1	1	1	1		1	4	2	2	4625	4	2835	1	2683	1	7599	3	3512	3	4855	1	3121	1	3399	5	3699	4
367			MUS_Mobil	interview	2020-02-08 22:45:38	14	2	1	2	3	2	3	2	2	1	1	2	1		1	1	2	1	1	1	1		1	1	5	3	2520	4	2771	3	2998	3	3209	3	2761	3	2909	4	3667	2	4192	2	2825	4
373			MUS_Mobil	interview	2020-02-09 11:34:45	29	2	6	2	3	2	3	1	2	1	1	1	1		1	1	2	1	1	1	1		1	1	5	4	3592	3	2589	2	2089	3	2536	2	2034	3	2185	2	2918	3	1611	4	3711	2
378			MUS_Desktop	interview	2020-02-10 09:16:38	24	1	4	1	3	4	2	2	2	1	1	1	2	Amazon Music	1	2	1	2	1	1	2	Amazon Music	1	1	5	4	1723	4	6763	1	1831	1	2523	3	3668	3	1978	3	1997	4	2166	2	1998	2
381			MUS_Desktop	interview	2020-02-10 11:02:45	30	2	6	1	3	1	2	1	2	1	1	1	1		1	1	2	1	1	1	1		1	1	5	2	7947	4	2811	1	2499	2	2859	2	2379	2	2443	1	5361	2	2051	3	3356	2
382			MUS_Desktop	interview	2020-02-10 19:05:37	28	1	6	2	3	3	3	1	1	1	1	1	1		2	1	1	1	1	1	1		2	4	5	3	557	3	1027	2	1340	2	2386	3	1581	2	2420	3	492	2	338	2	200	2
383			MUS_Mobil	interview	2020-02-10 22:11:17	35	2	6	1	3	2	4	2	2	1	1	2	1		1	1	1	1	1	1	1		2	1	5	4	4140	2	4069	2	2938	2	3531	2	3550	3	5666	1	3768	2	4557	2	4035	2
387			MUS_Desktop	interview	2020-02-11 15:39:42	29	1	6	1	1	2	2	3	2	1	1	2	2	Youtube	1	3	2	1	1	2	2	Youtube	1	1	5	5	4202	2	3574	2	2948	2	3308	2	4051	4	7066	1	5491	4	4036	4	4527	2
389			MUS_Desktop	interview	2020-02-11 21:37:20	29	1	6	2	3	2	2	1	2	1	1	1	1		1	1	2	1	1	1	1		1	4	5	2	4778	1	2816	1	2629	1	8877	2	4267	5	4325	2	3095	5	4887	2	4967	2
392			MUS_Desktop	interview	2020-02-12 08:58:11	27	2	6	2	3	3	4	1	2	1	1	1	1		1	1	2	1	1	1	1		1	4	5	1	3846	3	5157	2	4265	3	2803	2	5298	2	2862	2	1918	2	1692	3	2723	3
396			MUS_Desktop	interview	2020-02-12 11:49:52	23	2	4	1	3	1	2	1	2	1	1	1	1		1	1	2	1	1	1	1		1	1	5	4	6397	3	3618	1	3003	2	6156	2	4419	5	5562	2	3602	4	3328	4	7316	2
397			MUS_Desktop	interview	2020-02-12 13:36:28	26	2	6	1	3	1	2	2	2	1	1	2	1		1	1	2	1	1	1	1		1	1	5	3	5500	2	2855	2	4262	3	3930	2	3589	3	3756	2	7232	4	2892	3	9632	2
398			MUS_Desktop	interview	2020-02-12 14:27:37	23	2	6	1	3	2	2	3	2	2	1	2	1		1	2	2	1	1	2	1		1	1	5	4	2004	1	1410	1	3790	1	1962	2	2834	5	2666	1	1800	4	2532	3	3226	2
400			MUS_Desktop	interview	2020-02-12 15:38:25	44	2	2	1	2	3	3	1	1	1	1	2	1		1	1	1	1	2	1	1		1	3	3	1	206	1	341	1	118	1	309	1	331	1	136	1	150	1	123	1	220	1
401			MUS_Desktop	interview	2020-02-12 17:56:23	29	2	6	1	3	2	2	1	2	1	1	1	1		1	1	2	1	1	1	1		1	1	5	2	3438	2	3186	1	2698	2	3467	1	26709	2	19043	3	6606	3	2697	3	5263	2
402			MUS_Desktop	interview	2020-02-12 19:56:15	28	1	6	1	3	3	2	3	2	2	1	2	1		1	1	2	1	1	1	1		1	1	5	4	2744	2	4376	2	2447	2	7512	2	2798	4	3154	2	8782	4	2726	4	1751	3
406			MUS_Desktop	interview	2020-02-13 11:22:31	27	2	6	1	3	1	2	1	2	1	1	1	1		1	1	2	1	1	1	1		1	1	5	4	2673	3	3756	1	2112	3	3454	2	2654	2	3569	2	2286	2	2015	4	2961	3
407			MUS_Desktop	interview	2020-02-13 12:17:50	28	2	6	2	3	2	3	2	1	1	1	2	2	AmazonMusic	1	1	1	1	1	1	2	AmazonMusic	1	1	5	2	3599	4	2916	1	1769	4	4301	2	2830	2	3669	2	4359	3	6050	2	5314	3
414			MUS_Mobil	interview	2020-02-14 09:09:58	23	2	4	1	3	2	2	2	2	1	1	2	1		1	1	2	1	1	1	1		1	1	5	3	5829	3	3045	2	2205	2	3351	3	2926	5	4711	3	4767	4	3617	4	3382	2
415			MUS_Mobil	interview	2020-02-14 09:15:41	23	2	4	1	3	3	3	2	2	1	1	2	1		1	1	2	1	1	1	1		1	1	5	2	1890	2	2658	2	1361	3	2166	3	1885	3	5933	3	1683	3	3103	2	2190	2
416			MUS_Mobil	interview	2020-02-14 09:16:30	20	2	4	1	3	3	3	2	1	2	2	1	1		1	1	1	1	1	1	1		2	4	5	3	2731	5	3297	2	1660	4	6232	3	18293	2	4513	1	5322	2	1597	3	2853	4
417			MUS_Desktop	interview	2020-02-14 09:16:30	24	1	5	1	3	5	3	2	2	1	1	2	1		1	1	2	1	1	1	1		1	1	5	4	2730	4	2230	2	1266	3	1835	2	3159	3	2735	2	3001	2	4876	3	2416	2
418			MUS_Desktop	interview	2020-02-14 09:16:31	21	1	4	1	3	4	4	3	2	1	1	2	2	YouTube	1	2	2	1	1	1	2	YouTube	1	1	5	2	4648	2	5157	2	2511	2	5990	2	5407	4	14301	3	5506	4	4221	4	3732	3
419			MUS_Desktop	interview	2020-02-14 09:18:17	21	2	4	1	3	3	4	2	2	2	1	1	1		1	1	2	1	1	1	1		1	1	5	2	4339	4	1757	2	1416	3	2864	4	1703	3	1712	2	1350	3	2122	4	1641	2
420			MUS_Desktop	interview	2020-02-14 09:18:36	38	2	7	2	3	2	2	2	1	1	2	1	2	YouTube	1	1	1	1	1	1	2	YouTube	1	4	5	2	3152	1	1778	1	1481	2	2304	2	2011	4	1793	3	4397	3	4676	3	5670	3
421			MUS_Desktop	interview	2020-02-14 09:19:04	25	2	4	1	3	1	1	1	1	1	1	1	1		2	1	1	1	1	1	1		2	4	5	2	4364	5	2403	3	2275	4	3089	4	2248	3	4891	2	1971	2	1515	3	2446	4
422			MUS_Mobil	interview	2020-02-14 09:19:43	20	2	4	1	3	4	5																		5
423			MUS_Mobil	interview	2020-02-14 09:20:19	21	2	4	1	3	3	4	1	1	2	1	1	1		1	1	1	2	1	1	1		1	4	5	4	8241	4	9171	2	2423	3	5190	4	4749	3	5016	3	4690	4	4316	3	4224	3
424			MUS_Desktop	interview	2020-02-14 09:20:58	30	2	4	1	3	2	1	3	2	1	2	1	2	Amazon Music	1	1	2	1	1	1	1		1	1	5	4	5192	4	3445	2	3123	4	3257	3	3275	3	6451	2	2745	4	3856	3	4592	5
425			MUS_Desktop	interview	2020-02-14 09:21:16	30	2	6	1	3	1	2	2	2	1	1	1	2	Amazon Prime Music	1	1	1	1	1	1	2	Amazon Prime Music	1	4	5	4	20616	3	2721	2	3237	3	3083	1	4050	3	3353	1	4079	3	1950	3	6205	2
427			MUS_Mobil	interview	2020-02-14 09:21:26	25	2	6	1	3	5	4	1	2	1	1	1	1		1	1	2	1	1	1	1		1	4	5	2	5557	3	1974	2	1917	2	6054	5	5866	1	1978	1	3061	3	3052	4	3646	3
428			MUS_Mobil	interview	2020-02-14 09:22:21	22	2	4	1	3	4	5	1	2	1	1	1	1		1	1	2	1	1	1	1		1	1	5	2	7813	3	2313	1	2601	2	2285	3	2611	2	2266	3	2566	4	2265	4	2532	3
429			MUS_Desktop	interview	2020-02-14 09:22:30	20	1	4	1	3	3	4	2	2	1	1	2	1		1	1	2	1	1	1	1		1	1	5	5	7974	2	5403	1	2058	3	5382	2	2478	1	4209	1	4725	4	4204	2	3132	3
430			MUS_Desktop	interview	2020-02-14 09:22:36	21	1	4	1	3	2	2	2	2	1	1	2	1		1	1	1	1	1	2	1		1	4	5	2	3040	2	1782	3	2416	2	2466	2	4032	4	3309	4	3481	3	4439	3	3941	3
431			MUS_Desktop	interview	2020-02-14 09:23:48	27	1	4	1	3	1	1	2	2	1	1	2	1		1	1	2	1	1	1	1		1	4	5	2	2807	2	1904	2	1985	2	1618	3	1784	3	7713	3	146279	4	2487	4	1752	2
432			MUS_Desktop	interview	2020-02-14 09:25:22	24	2	6	1	3	2	4	2	2	1	1	1	2	Amazon music	1	1	2	1	1	1	1		1	3	5	4	8158	2	3373	2	2044	2	3527	2	3687	4	3107	3	4199	4	2393	4	2585	2
433			MUS_Mobil	interview	2020-02-14 09:26:03	19	2	4	1	3	4	4	5	2	2	2	2	2	Napster	1	1	1	2	1	1	1		1	1	5	4	2956	3	2624	1	2308	3	2177	2	1780	3	3500	1	1850	3	4882	5	1640	2
434			MUS_Mobil	interview	2020-02-14 09:26:23	23	1	4	1	3	1	1	3	2	1	1	2	2	Youtube	1	1	2	1	1	1	1		1	1	5	4	6928	2	3077	2	1924	2	3535	2	3453	4	2489	3	3676	4	7292	4	3406	2
435			MUS_Desktop	interview	2020-02-14 09:26:46	25	2	4	1	3	2	2	1	1	1	1	1	1		2	1	1	1	1	1	1		2	4	5	5	2421	2	2948	1	2017	2	3749	2	7492	3	6983	1	2582	4	2863	4	2384	3
436			MUS_Mobil	interview	2020-02-14 09:27:11	24	1	6	1	3	4	4	3	2	1	1	2	2	Amazon Music	1	1	2	1	1	1	1		1	1	5	4	3219	4	2585	4	7759	4	2488	3	3259	4	3057	1	3674	2	2625	3	5313	3
437			MUS_Desktop	interview	2020-02-14 09:27:27	30	2	6	1	3	3	2	2	2	2	1	1	1		1	2	2	2	1	1	1		1	3	5	4	3148	2	2068	1	1834	2	2297	2	3750	4	2687	2	6128	4	2565	4	3395	2
438			MUS_Mobil	interview	2020-02-14 09:27:37	23	1	7	1	3	2	1	3	2	1	2	1	2	Amazon Music, Tidal, Google Music	1	1	1	1	1	1	2	Amazon Music	1	1	5	3	7055	2	6188	1	2982	3	5027	3	4234	4	5583	2	6714	3	6727	3	3421	3
439			MUS_Desktop	interview	2020-02-14 09:27:39	33	2	6	1	3	3	3	1	1	1	1	1	1		2	1	1	1	1	1	1		2	4	5	3	5742	2	3937	1	2573	2	3682	3	4234	3	3398	1	3125	2	3975	2	3185	3
443			MUS_Mobil	interview	2020-02-14 09:30:29	22	2	4	1	3	3
445			MUS_Mobil	interview	2020-02-14 09:31:28	25	1	4	1	3	4	4	3	2	1	1	2	2	YouTube	1	1	2	1	1	1	1		1	1	5	4	2131	2	1632	1	2199	1	2784	2	2965	4	6411	1	2567	3	5017	5	1754	2
446			MUS_Mobil	interview	2020-02-14 09:31:36	20	2	4	1	3	3	4	2	2	1	1	2	1		1	1	2	1	1	1	1		1	1	5	2	6693	5	2109	2	2888	3	2297	3	3325	1	3174	2	5109	1	3342	5	2789	5
448			MUS_Desktop	interview	2020-02-14 09:32:14	35	1	6	1	2	2	3	1	1	1	1	1	1		2	1	1	1	1	1	1		2	4	5	3	4500	3	5725	1	6334	3	3402	2	4272	4	5827	2	3049	3	4100	5	3608	4
450			MUS_Desktop	interview	2020-02-14 09:32:59	20	2	4	1	3	4	5	2	2	1	1	2	1		1	1	2	1	1	1	1		1	3	5	4	2974	3	2320	2	1355	3	2005	2	1045	2	2307	2	5319	3	1476	2	6750	5
451			MUS_Mobil	interview	2020-02-14 09:33:04	20	2	4	1	3	3	4	2	2	1	2	1	1		1	1	2	1	1	1	1		1	1	5	5	3215	3	3645	2	1807	3	2987	3	2893	3	15462	1	3587	4	3275	4	2947	2
453			MUS_Desktop	interview	2020-02-14 09:33:23	27	1	6	1	3	3	3	3	2	2	2	1	1		1	2	2	2	1	1	1		1	2	5	1	5802	2	6626	1	3274	2	3116	3	10018	3	4949	4	17772	3	2464	1	2861	2
454			MUS_Desktop	interview	2020-02-14 09:34:04	25	2	6	2	3	1	2	2	1	1	2	1	2	Amazon Prime	1	1	1	1	2	1	1		1	4	5	2	9061	4	3400	2	3181	4	3955	2	3825	3	6163	3	5638	3	4528	1	3646	4
456			MUS_Desktop	interview	2020-02-14 09:34:56	25	2	6	1	3	3	4	2	2	1	1	2	1		1	1	2	1	1	1	1		1	1	5	5	6702	2	2151	1	3093	2	3350	2	4810	4	3979	1	3537	4	5966	4	8967	2
457			MUS_Desktop	interview	2020-02-14 09:34:58	24	2	4	1	3	4	2	1	2	1	1	1	1		1	1	2	1	1	1	1		1	1	5	4	11492	2	3584	3	3837	4	9350	2	4673	2	4408	2	8525	2	3064	2	5021	4
461			MUS_Desktop	interview	2020-02-14 09:35:58	25	2	4	1	3	4	4	1	2	1	1	1	1		1	1	2	1	1	1	1		1	1	5	4	3778	5	1708	1	2183	3	3885	3	6878	2	2337	1	2021	1	4021	5	3246	2
462			MUS_Desktop	interview	2020-02-14 09:36:01	25	1	6	1	2	1	2	2	2	1	1	1	2	Amazon prime music	1	1	2	1	1	1	1		1	1	5	2	2809	1	4166	1	1990	1	3331	1	3077	4	3939	1	2781	4	3786	1	4034	2
463			MUS_Mobil	interview	2020-02-14 09:36:08	34	1	4	1	3	2	2	2	2	1	1	2	1		1	1	2	1	1	1	1		1	4	5	2	6230	3	3653	3	2213	2	2860	3	2659	4	2978	2	8705	2	1969	2	2068	4
465			MUS_Desktop	interview	2020-02-14 09:36:46	29	2	6	2	3	1	1	2	2	1	1	1	2	Amazon Music Unlimited	1	1	1	1	1	1	2	Amazon Music Unlimited	1	1	5	4	1676	4	2205	1	1173	4	1888	3	6819	2	1939	2	1477	3	3853	4	1762	3
466			MUS_Desktop	interview	2020-02-14 09:37:01	26	2	6	1	3	2	2	1	2	1	1	1	1		1	1	2	1	1	1	1		1	1	5	3	4636	3	2943	2	1608	2	2397	2	7067	3	3297	3	3259	3	2522	3	3208	2
467			MUS_Desktop	interview	2020-02-14 09:37:14	26	2	6	1	3	5	4	3	2	2	1	2	1		1	1	2	1	1	1	1		1	1	5	2	3962	3	3652	2	6348	2	2973	2	5952	1	4532	2	4726	2	3435	2	3531	2
468			MUS_Mobil	interview	2020-02-14 09:37:35	39	2	6	1	3	2	3	2	1	2	1	1	2	Amazon Prime	1	1	1	1	1	1	1		2	4	5	2	5201	2	3317	1	5538	2	3549	2	5090	3	4917	2	3729	3	4333	2	3168	3
470			MUS_Mobil	interview	2020-02-14 09:38:19	26	2	4	1	3	5	3	1	2	1	1	1	1		1	1	2	1	1	1	1		1	1	5	2	3683	5	2688	2	1465	1	2645	4	5131	1	2181	2	3481	2	3001	1	2515	4
471			MUS_Mobil	interview	2020-02-14 09:38:22	22	2	4	1	3	1	2	1	2	1	1	1	1		1	1	2	1	1	1	1		1	1	5	3	14056	5	5713	1	2423	3	10546	4	3967	3	15700	1	7244	2	3321	5	3798	2
472			MUS_Mobil	interview	2020-02-14 09:38:31	20	1	4	1	3	4	4	3	2	2	1	2	1		1	2	2	1	1	2	1		1	1	5	4	5240	1	2316	1	5470	2	4595	3	15950	4	4705	1	3629	4	3950	4	3184	2
473			MUS_Desktop	interview	2020-02-14 09:38:42	24	2	4	1	3	2	3	3	2	1	2	2	1		1	1	2	1	1	1	1		1	1	5	4	2417	2	3228	2	2824	2	3009	3	3332	4	2082	1	2921	3	2481	2	7271	2
474			MUS_Mobil	interview	2020-02-14 09:38:55	21	1	4	1	3	3	4	1	2	1	1	1	1		1	1	2	1	1	1	1		1	1	5	4	2400	2	2197	1	1585	2	2614	2	3015	5	3648	1	2131	3	7248	5	2632	3
475			MUS_Mobil	interview	2020-02-14 09:39:45	31	2	5	1	3	4	2	3	2	2	2	1	1		1	1	1	1	2	1	1		1	1	5	4	2582	4	3080	2	2914	3	3067	2	4668	2	2613	2	2880	3	1965	4	4166	3
476			MUS_Desktop	interview	2020-02-14 09:40:03	20	2	4	1	3	4	4																		5
478			MUS_Mobil	interview	2020-02-14 09:40:14	19	2	4	1	3	3	4	3	2	1	2	2	1		1	1	2	1	1	1	1		1	1	5	4	4257	3	6030	1	3032	3	5780	3	4599	3	4807	1	3392	2	3708	4	10557	5
480			MUS_Desktop	interview	2020-02-14 09:40:47	26	1	4	1	3	5	3	2	2	2	1	1	1		1	1	2	1	1	1	1		1	1	5	2	2128	1	2121	2	2098	2	2494	2	5344	4	4043	3	3045	3	6160	3	6185	3
481			MUS_Mobil	interview	2020-02-14 09:41:06	22	2	6	1	3	1	3	2	2	2	1	1	1		1	1	2	1	1	1	1		1	1	5	3	13680	4	2304	1	2333	2	4686	2	3001	1	5170	1	2382	2	3865	3	6712	3
482			MUS_Mobil	interview	2020-02-14 09:41:08	21	2	4	1	3	2	2	2	2	2	1	1	1		1	1	1	2	1	1	1		1	4	5	5	10573	2	2866	1	2217	2	4099	1	1582	4	7431	1	1535	4	1768	5	1564	1
483			MUS_Desktop	interview	2020-02-14 09:41:12	19	1	4	1	3	1	1	1	2	1	1	1	1		1	1	2	1	1	1	1		1	4	5	1	5921	2	4199	4	3742	2	4166	2	6217	3	5323	4	4517	4	6308	1	3749	3
484			MUS_Mobil	interview	2020-02-14 09:41:56	23	1	6	1	3	2	2	1	2	1	1	1	1		1	1	2	1	1	1	1		1	1	5	5	1660	2	3433	2	1511	2	3333	2	2711	4	1826	2	8094	5	2775	5	1962	2
485			MUS_Desktop	interview	2020-02-14 09:42:06	19	2	4	1	3	2	2	1	2	1	1	1	1		1	1	1	1	1	1	1		2	4	5	1	6897	4	3226	1	3615	2	5630	3	3281	2	3378	3	6962	3	14234	3	3288	2
487			MUS_Mobil	interview	2020-02-14 09:42:28	27	2	6	1	3	2	2	3	2	2	1	2	1		1	2	2	2	1	1	1		1	1	5	4	7429	2	3348	2	1449	2	26383	3	3506	4	2682	2	1766	4	1956	3	5782	3
489			MUS_Desktop	interview	2020-02-14 09:42:41	21	2	5	1	3	3	4	1	2	1	1	1	1		1	1	2	1	1	1	1		1	1	5	3	9992	4	8559	1	2934	3	8256	3	2981	2	4656	3	6480	3	2806	4	4613	3
490			MUS_Mobil	interview	2020-02-14 09:43:06	26	2	4	1	3	1	1	1	2	1	1	1	1		1	1	1	1	1	1	1		2	3	5	4	1497	4	1844	2	1564	3	2065	2	4167	4	2710	2	2770	2	2024	2	2498	3
491			MUS_Desktop	interview	2020-02-14 09:43:44	23	1	6	1	3	4	5	4	2	1	2	2	2	Tidal, Amazon Music	1	2	2	1	1	2	1		1	1	5	4	3390	2	4428	1	3850	2	9029	2	3953	4	11676	1	3813	3	5882	4	5064	3
495			MUS_Mobil	interview	2020-02-14 09:45:23	20	2	4	1	3	3	3	1	2	1	1	1	1		1	1	2	1	1	1	1		1	1	5	2	7403	3	3850	2	2101	2	2447	2	5114	2	4464	3	3468	3	7525	4	1917	3
496			MUS_Mobil	interview	2020-02-14 09:46:19	23	2	5	1	1	5	3	2	2	1	1	1	2	Google Play Musik	1	1	2	1	1	1	1		1	4	5	4	9800	2	6642	1	3113	2	6924	1	4993	4	3264	1	6493	4	6605	5	5954	2
497			MUS_Desktop	interview	2020-02-14 09:46:24	25	2	6	1	3	4	4	2	2	1	2	1	1		1	1	2	1	1	1	1		1	1	5	4	5535	4	406	1	4340	1	5297	3	3166	4	7335	1	3871	5	3136	5	3301	2
498			MUS_Mobil	interview	2020-02-14 09:46:55	22	2	4	1	3	4	3	3	2	2	1	1	2	Amazon Music	1	1	1	1	1	1	2	Amazon Music	1	1	5	5	2897	3	5232	1	4448	3	3598	2	3316	2	5014	1	4719	4	4748	3	5266	2
499			MUS_Mobil	interview	2020-02-14 09:48:39	26	2	6	1	3	2	2	3	2	2	1	2	1		1	1	2	1	1	1	1		1	1	5	4	2848	3	29084	3	2487	4	2613	3	3252	2	3351	2	3227	3	3996	2	3021	3
500			MUS_Mobil	interview	2020-02-14 09:49:02	23	2	6	1	3	1	2	3	2	1	2	2	1		1	1	1	1	1	2	1		1	4	5	1	2373	4	4948	3	3287	4	8366	5	2005	3	2623	1	2410	4	4275	5	9020	5
502			MUS_Mobil	interview	2020-02-14 09:49:32	24	2	6	1	3	4	5	2	2	1	1	2	1		1	1	2	1	1	1	1		1	1	5	5	4602	3	10998	2	2091	3	5954	3	5121	2	2300	2	3889	2	13752	2	3270	2
503			MUS_Desktop	interview	2020-02-14 09:49:54	21	1	4	1	3	3	3	1	2	1	1	1	1		1	1	2	1	1	1	1		1	1	5	3	2107	2	1889	2	1953	4	2365	3	2419	3	1227	3	392	2	2268	3	2223	3
504			MUS_Mobil	interview	2020-02-14 09:50:22	20	2	4	1	3	3	3	1	1	1	1	1	2	Amazon Prime Music	1	1	1	1	1	1	2	Amazon Prime Music	1	4	5	5	3561	3	5167	1	1843	2	3404	2	4181	3	3058	1	2092	2	2669	4	3723	2
505			MUS_Desktop	interview	2020-02-14 09:51:01	30	2	6	1	3	4	4	2	2	1	1	2	1		1	1	2	1	1	1	1		1	1	5	5	2535	3	5314	2	5772	3	2932	3	3130	3	3246	1	4991	4	2658	4	8148	3
506			MUS_Mobil	interview	2020-02-14 09:51:07	24	2	5	1	3	3	3	3	2	2	1	1	2	Amazon Music	1	1	2	1	1	1	1		1	1	5	4	3362	3	4854	2	1655	4	3584	2	4601	2	3509	2	15461	2	8723	5	3718	5
507			MUS_Mobil	interview	2020-02-14 09:51:15	21	2	4	1	3	3	4	1	2	1	1	1	1		1	1	2	1	1	1	1		1	1	5	4	3146	4	3661	2	4883	2	2827	2	2856	2	3308	4	4315	3	3041	2	3755	2
510			MUS_Mobil	interview	2020-02-14 09:52:42	24	2	4	1	3	3	4	2	2	1	1	2	1		1	1	2	1	1	1	1		1	1	5	3	5153	3	2889	2	4606	2	4467	2	3938	5	3394	2	9499	4	3634	4	4808	2
511			MUS_Desktop	interview	2020-02-14 09:52:44	20	1	5	1	3	5	4	3	2	1	2	1	2	Amazon Prime Music	1	1	2	1	1	1	1		1	1	5	3	6953	2	2851	2	1483	2	1964	2	2313	4	2683	2	3851	3	2379	1	5010	2
513			MUS_Desktop	interview	2020-02-14 09:53:44	22	2	4	1	3	4	4	1	1	2	1	1	1		1	1	1	2	1	1	1		1	1	5	5	2779	2	1897	2	6201	2	2350	3	4139	5	1955	1	2343	1	4431	4	2301	2
514			MUS_Mobil	interview	2020-02-14 09:54:07	22	2	4	1	3	5	5	3	2	1	2	2	1		1	2	2	1	1	2	1		1	1	5	3	3546	4	2934	1	1963	2	2766	2	3483	4	3885	2	3625	4	3635	4	4415	2
515			MUS_Mobil	interview	2020-02-14 09:54:25	20	2	4	1	3	2	3	1	2	1	1	1	1		1	1	2	1	1	1	1		1	1	5	5	6768	2	4713	1	12981	2	2586	1	8240	4	7060	1	2838	4	6302	4	4996	1
517			MUS_Desktop	interview	2020-02-14 09:54:43	24	2	6	1	3	2	1	2	2	1	2	1	1		1	1	2	1	1	1	1		1	4	5	4	2069	3	2865	2	1798	3	2884	2	3062	4	2482	1	3549	4	2870	3	2716	2
518			MUS_Mobil	interview	2020-02-14 09:54:45	19	2	4	1	3	2	3	2	2	1	2	1	1		1	1	2	1	1	1	1		1	3	5	2	5231	4	2350	1	4316	4	4004	4	2850	3	7283	3	4430	3	2547	5	3346	5
519			MUS_Mobil	interview	2020-02-14 09:55:17	25	2	4	1	3	3	4	2	2	1	1	1	2	Amazon Music	1	1	2	1	1	1	1		1	1	5	2	2632	4	2912	3	1957	4	2340	4	2437	2	2092	2	2961	2	1900	4	2348	4
520			MUS_Mobil	interview	2020-02-14 09:55:25	21	2	4	1	3	5	2	2	2	1	1	1	2	Amazon Prime	1	1	1	1	1	1	2	Amazon Prime	1	1	5	5	1911	1	3265	1	1521	2	3271	1	2984	4	3445	1	1821	4	2598	5	2932	2
521			MUS_Mobil	interview	2020-02-14 09:55:26	24	1	6	1	3	3	3	1	2	1	1	1	1		1	1	2	1	1	1	1		1	1	5	3	3745	2	3667	1	2551	3	4414	2	6952	3	3383	3	4102	3	3199	4	6188	1
522			MUS_Mobil	interview	2020-02-14 09:57:11	22	2	4	1	3	5	5	3	2	2	1	2	1		1	1	2	1	1	1	1		1	1	5	5	1467	4	1249	1	1350	3	3059	2	3108	1	1098	1	1198	3	1958	4	2078	3
523			MUS_Mobil	interview	2020-02-14 09:57:23	25	2	6	1	3
524			MUS_Mobil	interview	2020-02-14 09:57:48	25	2	6	1	2	4	5	3	2	1	1	2	2	Bandcamp	1	3	2	1	1	2	2	Bandcamp	1	1	5	5	2046	4	3025	1	1494	4	2939	3	2934	2	1994	1	1157	3	6015	3	2823	4
525			MUS_Mobil	interview	2020-02-14 09:57:56	19	2	4	1	3	3	4	2	2	2	1	1	1		1	2	2	2	1	1	1		1	1	5	4	4077	2	4151	1	3879	2	12023	2	4695	4	12832	1	2602	4	4147	2	10526	2
527			MUS_Mobil	interview	2020-02-14 09:59:06	22	1	4	1	3	2	2	1	2	1	1	1	1		1	1	2	1	1	1	1		1	1	5	4	3730	3	14162	1	1952	2	6408	2	3609	5	3607	1	6405	3	2562	4	3423	2
528			MUS_Mobil	interview	2020-02-14 10:00:00	23	2	6	1	3	5	5	1	2	1	1	1	1		1	1	2	1	1	1	1		1	1	5	2	3107	3	4655	3	2318	2	3562	3	3106	2	2282	3	3187	3	6552	4	3386	2
529			MUS_Desktop	interview	2020-02-14 10:00:22	19	2	4	1	3	2	2	3	2	2	2	1	1		1	1	2	1	1	1	1		1	1	5	4	2682	2	2857	1	2160	2	2498	2	2512	4	2739	1	2250	4	4700	5	2605	2
531			MUS_Desktop	interview	2020-02-14 10:01:32	24	1	6	1	3	4	4	1	2	1	1	1	1		1	1	2	1	1	1	1		1	1	5	2	4744	2	3184	1	1926	2	3153	4	3110	5	3458	3	2798	4	2709	1	3423	3
532			MUS_Mobil	interview	2020-02-14 10:01:34	24	2	6	2	3	3	3																		5
533			MUS_Mobil	interview	2020-02-14 10:02:13	23	1	6	1	3	3	3	1	2	1	1	1	1		1	1	1	1	1	1	1		2	4	5	5	4103	4	2855	2	4565	4	3867	3	9619	1	4331	1	2471	2	3376	4	6014	5
534			MUS_Desktop	interview	2020-02-14 10:02:47	22	2	4	1	3	3	4	2	2	1	2	1	1		1	1	2	1	1	1	1		1	1	5	4	2603	3	3334	2	4114	2	6701	2	2292	3	3058	2	4305	4	2040	4	3261	1
535			MUS_Mobil	interview	2020-02-14 10:02:53	22	2	6	1	3	3	2	2	2	1	1	2	1		1	1	2	1	1	1	1		1	1	5	4	2685	3	28290	2	1881	3	4189	2	4839	1	3002	1	2982	1	2428	1	2379	3
536			MUS_Mobil	interview	2020-02-14 10:03:03	20	2	4	1	3	4	1	1	2	1	1	1	1		1	1	2	1	1	1	1		1	1	5	2	3954	3	5190	1	1958	4	13684	2	2894	1	7366	4	3624	2	4064	2	15578	5
537			MUS_Mobil	interview	2020-02-14 10:03:42	24	2	6	2	3	3	3	2	2	1	1	2	1		1	1	2	1	1	1	1		1	1	5	2	2316	4	2916	2	1340	3	2643	3	3518	2	1642	3	2960	2	1467	2	2448	4
538			MUS_Mobil	interview	2020-02-14 10:04:08	21	2	4	1	3	2	3	2	2	1	1	1	2	Amazon Music	1	1	2	1	1	1	1		1	1	5	2	3299	2	6128	2	2592	2	2537	2	2035	2	2386	3	2283	3	3571	4	6066	3
541			MUS_Mobil	interview	2020-02-14 10:05:15	24	1	4	1	3	3	3	4	2	1	2	2	2	Amazon Music	1	1	2	1	1	1	1		1	1	5	4	2159	3	2963	2	1340	2	2563	2	2226	2	3281	1	2257	3	2665	3	2365	2
542			MUS_Mobil	interview	2020-02-14 10:05:50	20	2	4	1	3	2	3	2	2	2	1	1	1		1	2	2	2	1	1	1		1	1	5	4	2930	3	2466	3	2405	3	6441	3	4202	4	2956	2	2379	3	3045	2	3937	3
543			MUS_Mobil	interview	2020-02-14 10:05:52	26	1	6	1	3	4	4	1	2	1	1	1	1		1	1	2	1	1	1	1		1	1	5	5	2984	3	3158	1	2341	2	5881	3	5062	4	11978	1	2579	3	6998	4	12854	3
544			MUS_Desktop	interview	2020-02-14 10:06:06	19	2	4	1	3	1	3	3	2	1	2	2	1		1	1	1	1	1	1	2	Youtube	1	4	5	5	3232	4	3045	1	4438	4	4893	2	2473	3	2495	1	2123	3	3546	3	3431	2
545			MUS_Mobil	interview	2020-02-14 10:07:00	22	2	4	1	3	4	3	3	2	2	1	2	1		1	1	1	1	1	1	2	Youtube	1	4	5	3	6119	4	4416	2	2114	3	3134	3	775	4	3833	3	1031	4	6584	1	3249	2
546			MUS_Mobil	interview	2020-02-14 10:08:15	31	2	6	1	3	2	2	2	2	2	1	1	1		1	1	2	1	1	1	1		1	1	5	4	8766	4	4929	1	3003	4	6245	4	9025	2	6088	1	2992	2	3152	4	5033	3
548			MUS_Mobil	interview	2020-02-14 10:08:25	23	2	4	1	3	2	2	2	2	2	1	1	1		1	1	1	2	1	1	1		1	1	5	4	6636	3	7161	2	16476	1	6795	3	12653	5	8442	2	5000	4	5765	3	7350	2
549			MUS_Mobil	interview	2020-02-14 10:09:47	20	2	4	1	3	3	3	3	2	1	2	1	2	Amazon Music	1	1	2	1	1	1	1		1	1	5	1	5385	3	2356	1	1509	3	3844	2	2825	3	5229	2	2236	2	2976	3	3288	2
550			MUS_Desktop	interview	2020-02-14 10:10:07	24	1	4	1	3	5	3	3	2	1	1	2	2	youtube	1	3	2	1	1	2	2	youtube	1	1	5	5	10774	4	6353	1	5443	2	4355	2	7216	3	4244	1	4717	2	8503	5	4202	2
551			MUS_Mobil	interview	2020-02-14 10:11:09	19	2	4	1	3	3	3	1	2	1	1	1	1		1	1	1	1	1	1	1		2	4	5	5	3183	3	4827	3	2799	3	3915	2	5910	4	7195	2	3381	3	4011	4	5845	1
552			MUS_Mobil	interview	2020-02-14 10:11:12	25	2	4	1	3	3	3	1	2	1	1	1	1		1	1	2	1	1	1	1		1	1	5	4	2434	2	2851	2	2179	2	2171	2	2872	3	2820	2	3388	3	3222	3	2715	2
553			MUS_Mobil	interview	2020-02-14 10:12:00	21	2	4	1	3	1	2	1	1	2	1	1	1		1	1	1	2	1	1	1		1	4	5	2	4951	3	3369	1	2463	3	3466	1	3348	4	5460	1	2332	4	15472	1	2632	2
554			MUS_Desktop	interview	2020-02-14 10:12:22	20	2	4	1	3	4	5	2	2	1	1	1	2	YouTube	1	2	2	1	1	1	2	YouTube	1	1	5	3	17017	2	3990	3	2848	4	6597	3	3245	4	4780	3	3360	3	8904	1	3577	4
556			MUS_Desktop	interview	2020-02-14 10:13:15	20	1	4	1	3	2	2	3	2	2	1	2	1		1	1	2	1	1	1	1		1	1	5	4	5457	3	9490	1	1395	3	2206	1	1539	3	2488	2	3805	4	1566	4	5754	2
557			MUS_Mobil	interview	2020-02-14 10:13:21	28	2	6	1	3	5	4	2	2	1	1	1	2	Youtube	1	1	1	1	1	1	2	YouTube	1	4	5	5	3158	4	6635	1	1571	4	3929	3	2633	2	2387	1	2275	3	4985	3	2754	3
558			MUS_Mobil	interview	2020-02-14 10:13:52	21	2	4	1	3	2	1	1	2	1	1	1	1		1	1	2	1	1	1	1		1	4	5	2	5327	4	3232	4	2368	4	5501	4	2530	3	3836	4	3480	3	3134	1	2560	4
559			MUS_Desktop	interview	2020-02-14 10:15:38	24	1	6	2	3	4	3	2	2	1	1	1	2	Amazon Music	1	1	2	1	1	1	1		1	1	5	2	2246	3	14593	1	2356	2	2725	3	3235	3	8299	2	4524	2	2610	5	4235	1
560			MUS_Desktop	interview	2020-02-14 10:15:39	28	2	6	1	3	2	2	4	2	2	1	2	2	Pandora	1	1	2	1	1	1	1		1	4	5	3	3027	4	3083	2	1995	3	6873	3	11371	3	3723	3	5173	3	6211	3	4467	3
561			MUS_Mobil	interview	2020-02-14 10:16:04	20	2	4	1	3	3	4	2	2	1	2	1	1		1	1	2	1	1	1	1		1	1	5	2	2601	1	1971	2	2666	1	4394	2	3121	5	2434	3	3649	5	1712	4	7399	2
562			MUS_Mobil	interview	2020-02-14 10:16:11	21	2	6	1	3	2	1	2	2	2	1	1	1		1	1	2	1	1	1	1		1	1	5	3	3223	2	6191	1	2385	3	2551	3	3033	3	2743	2	6154	3	5849	3	2192	4
563			MUS_Desktop	interview	2020-02-14 10:16:14	20	2	4	1	3	1	1	3	2	1	2	2	1		1	1	2	1	1	1	1		1	1	5	4	5034	4	3689	2	3591	3	3881	4	2738	3	7785	3	6219	5	7534	4	4682	3
564			MUS_Mobil	interview	2020-02-14 10:16:52	25	1	6	1	3	1	2	2	2	1	1	2	1		1	1	2	1	1	1	1		1	1	5	1	7938	2	6138	2	11836	4	5289	3	5393	5	4702	3	8825	5	5407	3	15946	2
565			MUS_Mobil	interview	2020-02-14 10:17:21	21	2	4	1	3	2	3	1	2	1	1	1	1		1	1	2	1	1	1	1		1	2	5	4	15936	3	2850	1	5361	2	5146	3	5990	3	2816	1	2269	3	2937	3	4586	2
566			MUS_Desktop	interview	2020-02-14 10:17:52	20	1	4	1	3	4	5	2	2	1	1	2	1		1	2	2	1	1	2	1		1	1	5	2	3168	3	4170	3	4401	4	2996	3	3807	4	6052	1	4321	4	4593	4	3988	3
567			MUS_Desktop	interview	2020-02-14 10:17:56	18	1	4	1	3	5	5	3	2	1	2	2	1		1	1	1	1	1	2	1		1	4	5	3	8915	2	2363	1	1902	2	3160	2	2375	5	2831	1	1756	5	3119	5	3537	2
568			MUS_Desktop	interview	2020-02-14 10:17:57	30	2	4	1	3	1	3	1	1	1	1	1	1		2	1	1	1	1	1	1		2	4	5	5	4549	3	8640	1	2006	2	16303	2	9389	4	6559	1	3070	3	9292	4	14828	2
569			MUS_Mobil	interview	2020-02-14 10:17:59	22	2	4	1	3	2	3	2	2	1	1	2	1		1	1	2	1	1	1	1		1	1	5	3	4744	2	8437	2	10805	3	7216	4	8027	4	12739	3	13327	4	5240	4	14047	3
570			MUS_Desktop	interview	2020-02-14 10:18:01	24	2	6	1	3	2	2	2	2	1	1	2	1		1	1	2	1	1	1	1		1	1	5	4	6761	1	5044	1	2926	2	4126	1	4320	4	3802	2	3778	5	2541	4	11690	1
571			MUS_Desktop	interview	2020-02-14 10:19:06	19	1	4	1	3	3	3	2	2	1	1	2	1		1	2	2	1	1	2	1		1	1	5	5	5585	4	8178	1	3466	3	10669	2	8441	4	8846	2	6052	3	5578	4	5157	2
572			MUS_Mobil	interview	2020-02-14 10:19:20	24	2	6	1	3	1	2	2	2	2	1	1	1		1	1	2	1	1	1	1		1	1	5	3	1426587	2	2880	3	2605	3	4068	3	2810	4	3007	3	3060	3	3692	3	2783	3
573			MUS_Desktop	interview	2020-02-14 10:19:37	22	2	4	1	3	2	2	3	2	1	1	2	2	youtube	1	1	2	1	1	1	1		1	1	5	4	4267	3	4423	1	4031	3	4723	3	3493	3	2971	2	6195	3	6509	4	7308	3
574			MUS_Mobil	interview	2020-02-14 10:20:00	21	2	4	1	3	1	1	1	2	1	1	1	1		1	1	2	1	1	1	1		1	1	5	2	2687	3	3532	2	1811	3	2679	3	3802	4	2446	4	2114	4	1704	2	3130	2
575			MUS_Mobil	interview	2020-02-14 10:20:29	20	1	4	1	3	4	4	1	2	1	1	1	1		1	1	2	1	1	1	1		1	2	5	4	3200	2	3604	1	1800	2	2933	1	6235	3	2366	1	2533	3	3698	4	3117	4
576			MUS_Desktop	interview	2020-02-14 10:21:01	19	2	4	1	3	2	1	2	2	1	2	1	1		1	1	1	1	1	1	1		2	4	5	2	4844	1	4578	3	4227	1	2157	2	4544	5	2747	3	9250	4	4457	2	4790	1
577			MUS_Mobil	interview	2020-02-14 10:21:51	19	2	4	1	3	4	4	1	2	1	1	1	1		1	1	2	1	1	1	1		1	3	5	3	3810	5	5090	1	1733	2	3990	2	2992	1	3952	1	2487	3	2782	3	2831	2
578			MUS_Desktop	interview	2020-02-14 10:21:56	19	2	4	1	3	3	4	2	2	2	1	1	1		1	1	2	1	1	1	1		1	1	5	4	3016	3	2580	2	2129	2	2500	2	2277	2	3599	2	1676	3	2077	4	3003	2
579			MUS_Mobil	interview	2020-02-14 10:24:11	19	2	4	1	3	3	2	2	2	1	1	1	2	Napster	1	1	2	1	1	1	1		1	1	5	2	3880	3	6485	2	4004	3	4780	2	7371	3	3506	3	5636	4	5272	3	5347	3
580			MUS_Desktop	interview	2020-02-14 10:24:11	24	2	6	1	3	1	2	2	2	1	1	2	1		1	1	2	1	1	1	1		1	3	5	3	4980	3	6535	2	2488	3	3709	4	6117	4	3844	2	5854	2	15097	3	4750	3
581			MUS_Mobil	interview	2020-02-14 10:24:40	19	2	4	1	3	4	4	1	1	1	1	1	1		2	1	1	1	1	1	1		2	4	5	3	4917	4	3159	2	4093	3	2920	3	2852	2	5134	1	1572	1	1555	3	3427	5
582			MUS_Desktop	interview	2020-02-14 10:24:48	30	2	6	2	3	4	4	2	2	1	1	2	1		1	1	2	1	1	1	1		1	1	5	3	10848	4	6552	2	5818	4	5267	2	4341	3	6165	2	3726	3	6549	3	16942	4
584			MUS_Desktop	interview	2020-02-14 10:25:48	23	2	4	1	3	2	3	2	2	1	1	2	1		1	1	2	1	1	1	1		1	1	5	5	4599	3	6133	1	4195	3	7368	4	7794	2	2334	1	3036	2	4203	4	7251	2
585			MUS_Desktop	interview	2020-02-14 10:26:40	19	2	4	1	3	3	4	2	2	1	1	2	1		1	1	2	1	1	1	1		1	1	5	4	3892	3	4230	1	1664	3	13654	3	2256	2	2573	1	5209	2	3418	4	3060	2
586			MUS_Mobil	interview	2020-02-14 10:27:41	20	2	4	1	3	3	3	2	2	1	2	1	1		1	1	1	1	2	1	1		1	2	5	5	4931	2	5717	1	2201	3	4426	3	8017	4	5918	1	4112	4	6894	4	4378	3
587			MUS_Desktop	interview	2020-02-14 10:27:53	26	2	4	1	3	5	3	3	2	2	1	2	1		1	1	1	2	1	1	1		1	1	5	3	5604	4	13237	1	4219	2	7019	3	7950	2	4291	2	13336	3	4676	5	7410	2
588			MUS_Mobil	interview	2020-02-14 10:28:09	21	1	4	1	3	3	3	2	2	1	1	2	1		1	2	2	1	1	2	1		1	1	5	3	4149	2	5157	1	3993	3	80973	3	3384	2	3091	1	2017	4	3182	5	2640	2
589			MUS_Desktop	interview	2020-02-14 10:28:13	25	2	5	1	3	2	1	1	2	1	1	1	1		1	1	2	1	1	1	1		1	1	5	4	4693	1	2984	1	5678	2	4827	2	3638	4	4195	2	3579	4	9183	4	5986	2
590			MUS_Desktop	interview	2020-02-14 10:28:54	27	1	6	1	3	3	4	1	2	1	1	1	1		1	1	2	1	1	1	1		1	1	5	3	4866	2	3008	1	2668	2	5593	2	12473	4	3157	1	7752	4	4340	4	5433	2
591			MUS_Mobil	interview	2020-02-14 10:29:16	23	2	4	1	3	4	5	2	2	1	2	1	1		1	1	2	1	1	1	1		1	1	5	1	2831	3	5287	3	2839	2	2775	2	4040	2	5262	3	2515	1	2180	4	4997	2
594			MUS_Mobil	interview	2020-02-14 10:30:17	20	2	4	1	3	4	4	1	2	1	1	1	1		1	1	2	1	1	1	1		1	1	5	4	1886	5	6731	1	1746	3	3397	2	9447	2	3335	2	2196	1	2744	4	2607	4
595			MUS_Mobil	interview	2020-02-14 10:30:18	19	1	4	1	3	5	3	1	2	1	1	1	1		1	1	2	1	1	1	1		1	1	5	3	10639	3	1820	2	2247	3	7533	3	4695	4	3141	3	6515	3	2724	3	2825	1
596			MUS_Mobil	interview	2020-02-14 10:30:28	28	1	5	1	3	3	2	2	2	2	1	1	1		1	2	2	2	1	1	1		1	1	5	4	15084	2	5287	2	5382	2	4099	4	15032	5	4530	1	13597	4	3750	5	8716	1
597			MUS_Mobil	interview	2020-02-14 10:33:18	20	2	4	1	3	2	3	3	2	2	2	1	1		1	1	1	2	1	1	1		1	1	5	3	5159	4	3310	2	5227	2	2452	2	4787	1	5962	2	4559	2	5087	4	12105	3
598			MUS_Desktop	interview	2020-02-14 10:34:45	26	2	4	1	3	3	3	1	2	1	1	1	1		1	1	2	1	1	1	1		1	2	5	2	3171	3	4566	3	4554	3	4132	4	4497	2	4303	3	2703	3	7403	3	12036	2
599			MUS_Mobil	interview	2020-02-14 10:34:55	22	2	4	1	3	2	2	2	2	1	1	2	1		1	1	2	1	1	1	1		1	4	5	5	2018	2	4138	2	2062	3	3128	2	3068	3	5506	1	1986	3	4868	4	1953	3
600			MUS_Desktop	interview	2020-02-14 10:35:08	22	2	4	1	3	1	2	3	2	1	1	2	2	Amazon Music	1	1	2	1	1	1	1		1	1	5	4	10095	2	5723	1	1983	1	9203	4	4156	4	7353	2	2853	3	4493	4	2965	3
601			MUS_Desktop	interview	2020-02-14 10:35:12	20	2	4	1	3	3	4	3	2	1	1	2	2	Google Play Music	1	1	2	1	1	1	1		1	1	5	2	4353	2	3833	2	3081	2	3912	3	16157	3	4524	3	10314	3	5491	3	4798	3
602			MUS_Mobil	interview	2020-02-14 10:35:47	21	2	5	1	3	3	4	4	2	2	2	2	1		1	1	2	1	1	1	1		1	1	5	4	4001	4	6766	2	1850	3	4631	3	8148	1	3066	2	3548	2	2416	4	4198	4
603			MUS_Mobil	interview	2020-02-14 10:35:53	21	2	4	1	3	2	1	1	2	1	1	1	1		1	1	2	1	1	1	1		1	1	5	2	3431	4	3957	3	12921	4	4213	3	4725	2	2850	2	4321	2	6087	5	6650	5
604			MUS_Desktop	interview	2020-02-14 10:36:27	18	2	4	1	3	3	3	2	2	2	1	1	1		1	1	2	1	1	1	1		1	4	5	4	3188	3	5099	1	3347	2	7810	3	5207	3	7030	1	4219	3	4519	3	3376	4
605			MUS_Mobil	interview	2020-02-14 10:36:45	24	2	6	1	3	2	2	1	2	1	1	1	1		1	1	2	1	1	1	1		1	1	5	2	1189	3	497	4	1057	5	870	5	1223	3	1196	2	525	3	1246	4	498	3
606			MUS_Mobil	interview	2020-02-14 10:37:39	23	2	6	1	3	3	3	2	2	1	2	1	1		1	1	1	1	2	1	1		1	2	5	5	2767	3	3858	1	1810	2	5063	1	2059	4	12447	1	2394	4	11347	5	3052	1
607			MUS_Mobil	interview	2020-02-14 10:39:05	20	2	4	1	3	3	3	1	2	1	1	1	1		1	1	2	1	1	1	1		1	1	5	3	8233	4	4151	2	7536	2	4444	3	4062	4	3923	3	2776	4	3117	4	2787	3
608			MUS_Desktop	interview	2020-02-14 10:39:56	24	1	6	1	3	3	4	3	2	1	2	2	1		1	1	2	1	1	1	1		1	1	5	3	3267	2	2288	1	1833	2	2703	3	7285	3	2984	1	3579	4	2318	3	4988	2
609			MUS_Desktop	interview	2020-02-14 10:40:26	20	1	4	1	3	2	2	2	2	1	2	1	1		1	1	1	1	2	1	1		1	1	5	3	5102	1	5162	2	2420	1	7384	3	2995	4	6144	1	4325	5	4031	2	5926	2
610			MUS_Mobil	interview	2020-02-14 10:40:48	23	2	4	1	3	2	3	1	2	1	1	1	1		1	1	2	1	1	1	1		1	1	5	4	5508	3	2656	2	2483	2	6049	4	3855	4	10299	3	3962	4	2844	2	5471	3
611			MUS_Mobil	interview	2020-02-14 10:41:22	20	2	4	1	3	5	5	1	2	1	1	1	1		1	1	2	1	1	1	1		1	1	5	4	5280	4	5115	2	1517	4	2430	1	6467	3	2967	2	2463	3	7865	4	2779	2
612			MUS_Desktop	interview	2020-02-14 10:42:50	21	2	4	1	3	3	3	3	2	1	2	1	2	YouTube	1	2	2	1	1	1	2	YouTube	1	1	5	2	8890	2	7965	2	2534	3	4604	2	3470	4	8459	2	4391	3	2610	3	3272	3
613			MUS_Mobil	interview	2020-02-14 10:43:17	21	2	4	1	3	3	4	3	2	2	1	2	1		1	1	2	1	1	1	1		1	1	5	5	2289	4	2313	1	1451	4	3103	1	1613	4	2964	1	1814	3	2265	4	7948	1
614			MUS_Mobil	interview	2020-02-14 10:43:48	21	2	4	1	2	3	1	1	2	1	1	1	1		1	1	1	1	1	1	1		2	3	5	5	2006	3	2208	1	1660	3	2775	1	2898	3	2003	1	1224	2	1775	2	2618	2
615			MUS_Mobil	interview	2020-02-14 10:45:39	21	2	4	1	3	1	1	1	2	1	1	1	1		1	1	2	1	1	1	1		1	4	5	2	6031	4	2952	3	2893	3	5710	4	3772	4	4339	3	4468	3	3554	3	4868	3
616			MUS_Desktop	interview	2020-02-14 10:45:50	20	2	4	1	3	5	5	3	2	1	2	2	1		1	1	2	1	1	1	1		1	1	5	4	5210	2	2993	1	1250	3	2949	2	6063	3	3692	1	3829	3	2543	5	3115	2
617			MUS_Mobil	interview	2020-02-14 10:47:10	20	2	4	1	3	3	1	1	2	1	1	1	1		1	1	2	1	1	1	1		1	1	5	3	4112	4	2596	1	3677	3	3919	3	3100	4	3178	2	2300	2	6247	4	4444	2
618			MUS_Desktop	interview	2020-02-14 10:47:12	24	2	6	1	3	1	1	1	1	1	1	1	2	Amazon Music	1	1	1	1	1	1	2	Amazon Music	1	4	1	3	7515	4	16315	2	4990	2	4344	3	3740	4	4748	3	1454	3	1287	1	4349	1
620			MUS_Mobil	interview	2020-02-14 10:47:28	24	2	4	1	3	3	4	1	1	1	1	1	1		2	1	1	1	1	1	2	YouTube	1	4	5	2	4439	2	2232	2	2827	2	4352	2	2301	4	3418	3	3843	4	2447	3	4274	2
621			MUS_Desktop	interview	2020-02-14 10:47:40	23	2	4	1	3	2	3	3	2	2	1	2	1		1	2	2	1	1	2	1		1	1	5	2	3446	1	1620	1	3305	1	1707	1	4217	3	6914	4	3575	4	2161	4	6245	2
623			MUS_Desktop	interview	2020-02-14 10:50:16	23	2	4	1	3	4	2	2	2	2	1	1	1		1	1	2	1	1	1	1		1	1	5	2	5907	4	1982	2	3399	3	5788	3	4502	3	4836	2	5719	2	4844	4	2975	2
624			MUS_Desktop	interview	2020-02-14 10:50:24	21	2	4	1	3	2	3	2	2	1	2	1	1		1	1	2	1	1	1	1		1	1	5	5	3151	3	2192	1	2059	3	2033	2	4451	2	3800	1	2734	3	11708	4	5109	2
625			MUS_Mobil	interview	2020-02-14 10:50:38	20	1	4	1	3	5	1	1	2	1	1	1	1		1	1	2	1	1	1	1		1	1	5	3	2937	3	3206	1	3669	1	3527	2	11879	4	4041	3	6001	4	2632	5	12317	4
626			MUS_Mobil	interview	2020-02-14 10:52:44	22	1	4	1	3	2	3	1	2	1	1	1	1		1	1	2	1	1	1	1		1	4	5	2	5015	3	5164	2	3176	3	16970	3	5503	2	6157	2	2855	3	2146	4	4572	2
627			MUS_Desktop	interview	2020-02-14 10:52:56	23	2	6	1	3	5	2	2	2	1	1	2	1		1	1	2	1	1	1	1		1	1	5	4	3285	3	4097	2	4784	3	4866	2	3536	3	7361	2	2487	4	2518	3	2520	3
628			MUS_Mobil	interview	2020-02-14 10:53:01	21	2	4	1	3	1	1																		5
629			MUS_Desktop	interview	2020-02-14 10:53:51	25	2	5	1	3	1	1	1	2	1	1	1	1		1	1	2	1	1	1	1		1	1	5	2	1620	4	2027	2	1839	3	3556	2	11196	2	6254	2	1876	3	453	2	2253	3
630			MUS_Desktop	interview	2020-02-14 10:54:06	21	2	4	1	3	5	5	2	2	2	1	1	1		1	1	1	1	1	1	1		2	4	5	5	4139	3	16099	1	5598	2	7062	3	7666	4	6236	1	3963	4	20521	5	6724	3
631			MUS_Mobil	interview	2020-02-14 10:54:33	19	2	4	1	3	2	3	1	2	1	1	1	1		1	1	2	1	1	1	1		1	1	5	4	2709	2	2452	2	6967	1	3907	3	2418	3	2908	2	2274	3	3690	2	3190	2
632			MUS_Mobil	interview	2020-02-14 10:54:50	24	2	4	1	3	5	5	1	2	1	1	1	1		1	1	2	1	1	1	1		1	3	5	3	3664	2	2656	2	1741	2	3018	3	2547	2	5806	2	3046	3	2060	5	2745	2
633			MUS_Mobil	interview	2020-02-14 10:55:29	21	1	4	1	3	3	4	1	2	1	1	1	1		1	1	2	1	1	1	1		1	1	5	4	3748	2	4347	1	2490	3	4573	2	4605	3	3033	1	2274	4	6789	5	3200	2
634			MUS_Mobil	interview	2020-02-14 10:55:35	21	1	4	1	3	5	3	1	2	1	1	1	1		1	1	2	1	1	1	1		1	1	5	4	5441	3	3257	2	1614	2	2914	3	3838	3	3280	1	3187	2	2061	3	2291	3
635			MUS_Mobil	interview	2020-02-14 10:55:49	21	2	4	1	3	2	1	3	2	2	1	1	2	Amazon Music	1	1	1	1	1	1	2	Amazon Music	1	2	5	5	2336	3	2634	2	1813	3	3743	3	2332	4	2502	1	1623	3	3346	5	1839	2
638			MUS_Mobil	interview	2020-02-14 10:59:06	20	2	4	1	3	3	4	1	2	1	1	1	1		1	1	2	1	1	1	1		1	1	5	2	3110	5	3265	3	2713	5	3447	3	8540	2	3622	2	4875	2	5816	1	6178	4
639			MUS_Desktop	interview	2020-02-14 11:00:08	24	1	6	1	3	4	5	3	2	1	1	2	2	Youtube, Internet Radio	1	1	1	1	1	1	2	Youtube, Internet Radio	1	4	5	4	5547	2	4882	1	3474	2	3755	1	4552	4	7346	2	4650	4	4291	5	4465	1
640			MUS_Desktop	interview	2020-02-14 11:01:47	27	1	5	1	3	3	4	1	2	1	1	1	1		1	1	1	1	1	1	1		2	4	5	3	4893	2	3103	1	1796	2	2746	1	2415	2	12648	1	3608	4	7359	4	7824	1
641			MUS_Mobil	interview	2020-02-14 11:02:39	19	2	4	1	1	3	2	2	2	1	1	2	1		1	1	2	1	1	1	1		1	4	5	5	3180	2	2768	1	3433	3	3061	2	2840	2	3159	1	2173	3	7505	4	8175	3
643			MUS_Desktop	interview	2020-02-14 11:04:43	23	2	6	1	3	3	2	2	2	1	1	1	2	Tidal, YouTube	1	2	2	1	1	1	2	Tidal, YouTube	1	1	5	4	3352	2	3134	1	1861	2	5067	3	4019	4	9476	2	3165	3	4223	4	4267	2
644			MUS_Mobil	interview	2020-02-14 11:04:43	34	2	6	2	3	2	3	1	1	1	1	1	2	Amazon Prime	1	1	1	1	1	1	2	Amazon Prime Music	1	3	5	4	14027	1	1752	1	3512	2	3959	2	3390	4	3543	1	2401	4	3792	2	2737	2
645			MUS_Desktop	interview	2020-02-14 11:04:50	22	2	6	1	3	1	2	1	2	1	1	1	1		1	1	2	1	1	1	1		1	4	5	5	2949	3	9328	2	2326	2	6102	3	4888	4	8010	4	2976	4	4333	4	2985	2
647			MUS_Desktop	interview	2020-02-14 11:05:12	22	2	4	1	3	4	2	3	2	2	1	1	2	Amazon Music	1	1	1	1	1	1	2	Amazon Music	1	2	5	5	2219	2	2501	1	1648	1	2198	2	1814	4	7431	1	1130	4	3333	3	2992	1
648			MUS_Desktop	interview	2020-02-14 11:05:30	23	2	4	1	3	1	1	1	2	1	1	1	1		1	1	2	1	1	1	1		1	1	5	1	5985	2	9259	2	5367	1	32315	4	16852	3	12343	3	8863	3	5309	5	14359	2
649			MUS_Desktop	interview	2020-02-14 11:05:42	28	1	4	1	3	3	3	1	2	1	1	1	1		1	1	2	1	1	1	1		1	1	5	3	4993	2	3657	1	9125	2	3582	2	3818	1	5063	2	5693	3	2595	4	4167	2
651			MUS_Desktop	interview	2020-02-14 11:08:39	22	2	4	1	3	5	5	3	2	1	1	2	2	Youtube	1	1	1	1	1	1	2	Youtube	1	2	5	5	11179	3	7162	3	4837	2	4953	3	22617	4	6737	1	3220	2	6561	4	4214	2
652			MUS_Desktop	interview	2020-02-14 11:08:50	20	2	4	1	3	4	4	1	1	1	1	1	2	Youtube	1	1	1	1	1	1	2	Youtube	1	4	5	3	8597	2	3303	1	2657	2	2884	2	19788	2	8314	2	8421	3	3102	3	3544	3
653			MUS_Mobil	interview	2020-02-14 11:09:09	22	2	4	1	3	1	1	1	2	1	1	1	1		1	1	2	1	1	1	1		1	1	5	3	8741	3	10990	2	2808	3	3346	3	5137	1	6266	1	3987	5	6669	2	26268	2
656			MUS_Desktop	interview	2020-02-14 11:12:11	23	2	4	1	3	4	3	1	2	1	1	1	1		1	1	2	1	1	1	1		1	1	5	3	3400	3	3684	1	2087	2	3009	2	3539	3	3986	2	5684	2	6765	4	3399	2
657			MUS_Desktop	interview	2020-02-14 11:12:17	21	2	4	1	3	1	2	1	2	1	1	1	1		1	1	2	1	1	1	1		1	1	5	1	7997	3	11161	1	5240	2	4208	3	5445	4	6689	2	7586	3	7051	2	8031	2
658			MUS_Desktop	interview	2020-02-14 11:12:40	27	1	6	1	3	4	4	3	1	2	1	2	2	Amazon Music Unlimited	1	2	1	1	1	2	2	Amazon Music Unlimited	1	1	5	4	5348	2	5794	1	5171	2	5866	2	11875	1	8932	1	4740	3	11324	5	9683	2
659			MUS_Desktop	interview	2020-02-14 11:13:06	26	2	4	1	3	5	4	2	2	1	2	1	1		1	1	2	1	1	1	1		1	4	5	5	4405	4	3857	2	5045	2	3730	2	5458	2	4254	1	4629	3	19532	4	8248	3
660			MUS_Desktop	interview	2020-02-14 11:14:33	20	3	4	1	3	4	2	1	1	1	1	1	1		2	1	1	1	1	1	1		2	4	5	2	119074	5	3063	2	2133	4	19500	2	5485	1	3894	1	3406	2	3289	4	11565	5
663			MUS_Desktop	interview	2020-02-14 11:14:58	24	1	4	1	1	5	5	1	2	1	1	1	1		1	1	1	1	1	1	1		2	4	5	4	2360	2	2085	1	2181	2	5173	2	1601	4	2124	1	2116	3	2295	4	2355	2
664			MUS_Desktop	interview	2020-02-14 11:15:06	21	2	4	1	3	1	2	1	1	1	1	1	2	Youtube	1	1	1	1	1	1	2	Youtube	1	4	5	3	6500	5	5147	2	14165	4	4922	3	7348	4	4501	4	6709	4	8991	4	21009	2
665			MUS_Desktop	interview	2020-02-14 11:16:58	23	2	6	1	3	2	3	2	2	1	1	2	1		1	1	2	1	1	1	1		1	4	5	2	3237	4	2093	2	1708	3	2710	2	2085	2	2510	2	1417	2	1363	2	1829	3
666			MUS_Desktop	interview	2020-02-14 11:17:47	21	2	4	1	3	5	5	1	2	1	1	1	1		1	1	2	1	1	1	1		1	1	5	4	4525	3	2998	1	2961	3	9084	3	2943	2	3372	1	4251	3	2594	5	3880	3
667			MUS_Mobil	interview	2020-02-14 11:18:21	21	2	4	1	3	2	3	2	2	2	1	1	1		1	1	2	1	1	1	1		1	1	5	1	4996	2	2103	2	2668	2	5554	4	2562	4	4829	3	8332	4	5085	2	5781	3
668			MUS_Desktop	interview	2020-02-14 11:18:30	23	2	6	1	3	4	4	2	2	1	1	2	1		1	1	2	1	1	1	1		1	1	5	4	2710	3	3124	1	2157	3	2123	3	3383	3	4080	1	1609	2	2824	5	4943	3
669			MUS_Desktop	interview	2020-02-14 11:20:09	24	2	6	1	3	2	4	1	2	1	1	1	1		1	1	2	1	1	1	1		1	1	5	4	2833	4	3347	2	2288	1	4296	1	2320	2	3708	1	1556	2	3778	2	65813	2
670			MUS_Desktop	interview	2020-02-14 11:23:34	25	2	6	1	3	2	3	3	2	2	1	1	2	YouTube	1	1	2	1	1	1	1		1	1	5	4	2815	2	4391	1	2138	3	6671	2	4029	3	4310	2	3373	3	3786	5	2739	2
672			MUS_Desktop	interview	2020-02-14 11:23:47	48	2	6	1	3	3	3	1	2	1	1	1	1		1	1	2	1	1	1	1		1	1	4	3	5434	3	4625	2	4003	1	11819	3	11872	5	3856	1	3453	2	4905	2	6501	1
673			MUS_Desktop	interview	2020-02-14 11:24:10	23	2	4	1	3	5	5	2	2	1	1	2	1		1	1	2	1	1	1	1		1	1	5	5	3440	4	5082	1	3193	2	6826	2	3088	3	5424	1	2955	2	4903	4	3443	4
674			MUS_Desktop	interview	2020-02-14 11:28:17	28	1	6	1	2	2	2	1	1	1	1	1	2	YouTube	1	1	1	1	1	1	2	YouTube	1	4	5	5	7072	1	10949	1	4059	2	10246	1	12249	4	9864	1	3447	4	11776	5	10170	2
675			MUS_Mobil	interview	2020-02-14 11:28:36	19	1	4	1	3	1	1	3	2	1	2	2	1		1	1	2	1	1	1	1		1	3	5	2	2866	2	1851	1	1189	3	3532	3	5510	4	1809	3	1814	4	3686	5	1679	3
676			MUS_Mobil	interview	2020-02-14 11:28:47	21	2	4	1	3	2	3	1	2	1	1	1	1		1	1	2	1	1	1	1		1	1	5	3	7465	1	2265	2	11063	2	2517	3	16002	4	3068	1	2235	2	4147	4	3981	2
677			MUS_Mobil	interview	2020-02-14 11:28:48	21	2	6	1	3	1	1	1	1	1	1	1	1		2	1	1	1	1	1	1		2	4	5	2	2813	2	1892	2	1411	2	1930	1	2573	2	1959	4	3633	4	4715	2	4650	2
678			MUS_Mobil	interview	2020-02-14 11:28:55	24	2	4	1	3	3	4	1	2	1	1	1	1		1	1	2	1	1	1	1		1	1	5	4	7583	4	7737	3	5252	3	4729	3	3776	3	2346	2	6455	3	14049	3	2814	4
679			MUS_Mobil	interview	2020-02-14 11:29:43	19	2	4	1	3	3	2	2	2	1	1	2	1		1	1	2	1	1	1	1		1	1	5	3	7865	4	2939	2	2544	2	4484	3	8245	4	2939	1	4260	2	2960	5	1977	3
680			MUS_Desktop	interview	2020-02-14 11:30:59	25	2	6	1	3	3	2	1	2	1	1	1	1		1	1	2	1	1	1	1		1	1	5	3	2830	3	6709	1	6004	3	4855	2	3755	2	2823	3	15887	3	3516	4	7509	2
681			MUS_Desktop	interview	2020-02-14 11:31:24	21	2	4	1	3	2	1	1	2	1	1	1	1		1	1	2	1	1	1	1		1	1	5	1	5132	2	4131	1	2506	2	3168	2	3963	1	3028	2	9566	4	6727	2	8285	3
682			MUS_Desktop	interview	2020-02-14 11:32:01	26	2	6	1	3	2	2	1	2	1	1	1	1		1	1	2	1	1	1	1		1	4	5	4	6442	2	6894	2	7552	3	5406	3	7105	3	9924	2	5919	3	4228	3	6427	2
683			MUS_Desktop	interview	2020-02-14 11:32:05	24	2	4	1	3	5	5	2	2	2	1	1	1		1	1	1	2	1	1	1		1	1	5	5	3004	4	4538	1	2315	3	3067	2	3419	4	2660	1	3147	3	3995	5	3044	4
685			MUS_Desktop	interview	2020-02-14 11:36:11	26	1	6	1	3	3	4	3	2	2	1	2	1		1	1	2	1	1	1	1		1	1	5	2	3798	2	3095	1	2007	2	4471	2	2606	2	2873	3	3518	3	6185	5	3414	3
686			MUS_Mobil	interview	2020-02-14 11:36:51	20	1	4	1	3	3	3	1	2	1	1	1	1		1	1	2	1	1	1	1		1	1	5	2	2928	3	2581	2	2058	2	3134	3	3557	4	2935	3	2966	4	3651	4	3293	2
687			MUS_Mobil	interview	2020-02-14 11:37:55	19	2	4	1	3	3	2	2	2	1	2	1	1		1	1	2	1	1	1	1		1	1	5	2	2770	2	3691	3	7376	2	3668	4	5907	4	3421	3	5127	4	8694	3	10048	2
688			MUS_Desktop	interview	2020-02-14 11:37:57	21	2	4	1	3	3	3	2	2	1	2	1	1		1	1	2	1	1	1	1		1	4	5	4	2722	5	1998	1	3477	2	3621	2	2546	1	1982	1	3759	1	3302	5	4287	3
689			MUS_Mobil	interview	2020-02-14 11:38:52	22	2	4	1	3	3	3	2	2	1	1	1	2	Amazon Prime Music	1	2	2	1	1	1	2	Amazon Prime Music	1	2	5	4	3109	2	4612	2	5382	3	4878	2	3236	4	3636	2	3007	3	3506	2	5434	2
690			MUS_Desktop	interview	2020-02-14 11:40:43	20	1	4	1	3	4	4	2	2	1	1	2	1		1	1	2	1	1	1	1		1	1	5	4	4258	1	2783	1	2186	2	3340	2	2294	4	2901	4	2331	4	10351	5	10778	2
691			MUS_Mobil	interview	2020-02-14 11:41:57	36	1	6	1	3	3	3	2	2	2	1	1	1		1	2	2	2	1	1	1		1	1	5	4	2986	3	5588	2	4040	4	4363	3	2699	2	3321	2	2830	2	3511	4	4662	4
692			MUS_Desktop	interview	2020-02-14 11:43:42	22	2	4	1	3	1	1	1	1	1	1	1	1		2	1	1	1	1	1	1		2	4	5	2	5079	3	4372	2	2711	4	4809	3	3970	2	4663	2	5550	3	16684	4	5405	3
695			MUS_Desktop	interview	2020-02-14 11:45:09	30	1	6	2	3	4	4	1	2	1	1	1	1		1	1	1	1	1	1	1		2	4	5	3	5111	4	2876	2	2126	3	4501	2	1751	4	3173	3	3892	4	8864	4	4907	2
696			MUS_Mobil	interview	2020-02-14 11:46:23	26	2	6	1	3	4	4	2	2	1	1	2	1		1	1	2	1	1	1	1		1	1	5	4	3283	4	3186	2	2652	4	3983	3	2563	2	2998	2	3252	3	7017	4	7646	4
697			MUS_Mobil	interview	2020-02-14 11:48:31	23	2	4	1	3	2	2	1	2	1	1	1	1		1	1	2	1	1	1	1		1	1	5	5	4251	3	6200	1	2531	2	2263	2	31633	2	7856	2	2879	2	1646	4	3287	3
699			MUS_Desktop	interview	2020-02-14 11:49:11	25	2	5	1	3	4	3	1	2	1	1	1	1		1	1	2	1	1	1	1		1	1	5	4	4307	3	2543	2	4615	3	3903	3	4256	3	5669	2	3143	2	2017	4	3537	4
700			MUS_Mobil	interview	2020-02-14 11:50:04	26	2	6	1	3	1	1	1	1	1	1	1	1		2	1	1	1	1	1	1		2	4	5	2	5658	3	2765	3	3375	2	4252	3	5092	3	4623	4	3748	3	4244	3	6659	3
701			MUS_Mobil	interview	2020-02-14 11:53:49	20	2	5	1	3	4	5	1	2	1	1	1	1		1	1	2	1	1	1	1		1	1	5	4	3199	5	5926	3	1682	3	2052	3	4081	2	2099	2	2564	2	4594	5	3748	4
702			MUS_Mobil	interview	2020-02-14 11:54:23	19	1	4	1	3	4	4	4	2	2	1	2	2	Amazon Music	1	1	2	1	1	1	1		1	1	5	2	5352	3	4052	2	3068	3	5738	3	4364	1	6685	3	9466	3	8421	3	6372	2
704			MUS_Desktop	interview	2020-02-14 11:55:18	22	1	4	1	3	3	4	2	2	1	1	1	2	simfy	1	1	2	1	1	1	1		1	1	5	4	2793	3	3025	1	3619	2	3183	2	3689	2	3968	1	2421	2	2653	5	2282	3
705			MUS_Mobil	interview	2020-02-14 11:55:58	21	2	4	1	3	3	3	1	2	1	1	1	1		1	1	2	1	1	1	1		1	1	5	4	3849	4	4750	2	2400	3	3164	2	3951	4	4615	2	5580	3	2967	5	3532	4
706			MUS_Mobil	interview	2020-02-14 11:56:26	20	2	4	1	3	4	4	2	2	1	1	2	1		1	1	2	1	1	1	1		1	3	5	2	3407	2	6093	2	1652	3	4385	4	8929	4	3119	2	7730	4	9899	2	2407	2
707			MUS_Mobil	interview	2020-02-14 11:56:31	21	2	4	1	3	4	5	2	2	2	1	1	1		1	1	2	1	1	1	1		1	1	5	4	2267	4	3965	1	2343	3	2484	3	2487	4	4368	1	26649	4	2049	2	2912	3
708			MUS_Mobil	interview	2020-02-14 11:56:49	23	1	4	1	3	5	5	2	2	2	1	1	1		1	1	2	1	1	1	1		1	1	4	2	3349	3	2811	1	35225	4	5483	2	2361	2	20261	2	1996	2	5089	4	2546	4
709			MUS_Desktop	interview	2020-02-14 11:56:53	23	2	6	1	3	2	2	1	2	1	1	1	1		1	1	2	1	1	1	1		1	4	5	4	4643	3	3619	3	2977	4	6154	3	2486	2	3715	2	2462	3	2523	4	3311	3
710			MUS_Mobil	interview	2020-02-14 11:58:05	24	2	4	1	2	3	3	1	2	1	1	1	1		1	1	2	1	1	1	1		1	1	5	5	2534	4	2815	1	6370	3	2620	3	7459	4	2366	1	2843	2	5976	3	3401	4
711			MUS_Mobil	interview	2020-02-14 12:00:54	20	1	4	1	3	5	3	2	2	1	1	2	1		1	1	2	1	1	1	1		1	1	5	3	2125	4	3348	1	51760	2	5032	3	2630	2	6284	1	4336	4	2713	4	2464	2
713			MUS_Desktop	interview	2020-02-14 12:04:28	25	2	6	1	3	3	3	2	2	1	1	2	1		1	1	2	1	1	1	1		1	1	5	4	4070	3	1389	2	1467	3	1956	3	1829	3	1570	1	1597	2	3334	1	1898	2
714			MUS_Mobil	interview	2020-02-14 12:04:31	22	1	4	1	3	3	3	2	2	1	1	2	1		1	2	2	1	1	1	2	Amazon Music	1	1	5	2	3183	2	2132	1	2380	4	3439	2	3360	2	3433	3	2203	2	18977	4	1801	3
716			MUS_Mobil	interview	2020-02-14 12:05:12	23	2	4	1	3	1	2	1	2	1	1	1	1		1	1	1	1	1	1	1		2	4	5	4	5665	2	3230	2	2635	2	4934	2	2749	1	4880	2	7475	2	6003	5	3003	4
717			MUS_Desktop	interview	2020-02-14 12:06:23	24	1	4	1	3	5	4	1	2	1	1	1	1		1	1	2	1	1	1	1		1	1	5	3	3137	2	3046	1	2022	1	2481	3	5662	4	9876	2	3256	4	2811	4	4945	1
718			MUS_Mobil	interview	2020-02-14 12:07:49	19	2	4	1	3	1	1	1	2	1	1	1	1		1	1	2	1	1	1	1		1	1	5	2	2062	4	1808	3	1280	3	1937	3	2857	2	2313	4	2681	2	2436	3	4824	3
719			MUS_Mobil	interview	2020-02-14 12:08:02	25	2	6	1	3	2	2																		5
720			MUS_Mobil	interview	2020-02-14 12:08:47	21
721			MUS_Mobil	interview	2020-02-14 12:09:05	25	2	6	1	3	2	2	1	2	1	1	1	1		1	2	2	1	1	1	2	YouTube	1	1	5	2	3138	4	6278	2	2578	3	4210	3	3350	2	3319	3	4598	2	2824	2	2585	3
722			MUS_Mobil	interview	2020-02-14 12:09:25	24	2	4	1	3	3	4	4	2	1	2	2	2	Amazon Music	1	1	2	1	1	1	1		1	1	5	4	4269	2	4976	1	3974	4	3955	3	6919	4	5906	1	6973	3	3773	4	7456	4
723			MUS_Desktop	interview	2020-02-14 12:16:03	24	2	6	1	3	2	1	2	2	1	1	1	2	youtube music	1	1	1	1	1	1	2	youtube music	1	4	5	3	4402	2	9795	1	2171	2	3467	2	3770	4	4660	2	4875	4	6132	4	5555	2
724			MUS_Mobil	interview	2020-02-14 12:16:36	34	1	4	1	3	2	2	2	2	1	1	2	1		1	1	2	1	1	1	1		1	1	5	5	3056	2	2431	1	1775	3	2794	2	2876	3	2343	1	1175	3	2902	5	1540	4
725			MUS_Mobil	interview	2020-02-14 12:16:39	19	2	4	1	3	1	2	1	2	1	1	1	1		1	1	2	1	1	1	1		1	1	5	4	5321	2	5515	1	2157	4	3015	2	2674	2	2520	2	3782	4	5134	4	3859	3
727			MUS_Desktop	interview	2020-02-14 12:17:07	23	1	6	1	1	4	4	3	2	1	1	2	2	Amazon Music	1	1	1	1	1	1	2	Amazon Music	1	1	5	4	4660	3	3344	1	4070	2	5108	2	2124	3	4841	1	2069	2	2042	2	3139	3
728			MUS_Desktop	interview	2020-02-14 12:17:50	35	1	6	1	2	2	2	2	2	1	1	2	1		1	1	2	1	1	1	1		1	4	5	2	11803	3	3442	2	3195	3	4514	3	4379	3	12768	1	7386	3	4019	2	7492	4
729			MUS_Desktop	interview	2020-02-14 12:18:43	20	1	4	1	2	4	3	3	2	2	1	2	1		1	1	2	1	1	1	1		1	1	5	5	3778	3	2932	2	4016	2	9852	3	4661	4	7505	1	2055	3	3816	5	2480	2
730			MUS_Mobil	interview	2020-02-14 12:19:41	20	2	4	1	3	1	1	2	2	1	2	1	1		1	1	2	1	1	1	1		1	1	5	2	7416	2	2462	4	3361	1	2938	3	6014	1	3178	2	4418	2	4997	4	4246	1
731			MUS_Desktop	interview	2020-02-14 12:22:16	21	2	4	1	3	4	4	2	2	2	1	1	1		1	2	2	1	1	1	2	youtube	1	4	5	2	7683	2	5835	2	6912	2	5427	3	11369	3	12803	2	14829	4	6022	3	5376	2
734			MUS_Mobil	interview	2020-02-14 12:28:44	25	2	4	1	3	2	2	1	2	1	1	1	1		1	1	2	1	1	1	1		1	2	5	3	5662	3	1798	2	1479	2	5316	3	3968	3	2383	2	5025	3	9432	4	16686	2
735			MUS_Mobil	interview	2020-02-14 12:32:28	22	1	4	1	3	3	2	1	2	1	1	1	1		1	1	1	1	1	1	1		2	2	5	3	5016	2	2628	2	5562	2	8130	2	4759	5	4817	4	11300	4	7814	4	5121	1
736			MUS_Desktop	interview	2020-02-14 12:32:32	21	2	5	1	3	2	4	2	2	1	1	1	2	Youtube music	1	1	2	1	1	1	1		1	3	5	4	6016	2	2134	1	2098	2	4198	1	2765	4	3547	1	3050	3	3178	4	3046	1
738			MUS_Mobil	interview	2020-02-14 12:40:20	24	1	4	1	3	4	4	1	2	1	1	1	1		1	1	2	1	1	1	1		1	1	5	4	4121	2	2863	2	2336	3	4311	2	3028	3	2622	2	4195	4	5684	3	4093	3
739			MUS_Desktop	interview	2020-02-14 12:41:46	25	2	4	1	1	2	3	1	2	1	1	1	1		1	1	2	1	1	1	1		1	1	5	2	8291	2	7677	1	4635	2	3875	2	5715	3	4079	1	2595	4	8529	2	11968	3
740			MUS_Mobil	interview	2020-02-14 12:42:26	25	2	6	1	3	2	3																		5
741			MUS_Mobil	interview	2020-02-14 12:42:29	20	1	4	1	3	4	4	1	2	1	1	1	1		1	1	2	1	1	1	1		1	1	5	3	4717	4	3216	3	3463	4	7332	4	4669	2	2916	2	5710	1	2048	3	3466	4
742			MUS_Mobil	interview	2020-02-14 12:42:58	18	2	4	1	3	1	1	1	2	1	1	1	1		1	1	1	1	1	1	1		2	3	5	5	2794	3	2756	2	4835	3	2080	2	2377	4	2184	2	3312	3	2343	5	5806	2
744			MUS_Mobil	interview	2020-02-14 12:44:16	22	2	4	1	3	5	5																		5
745			MUS_Desktop	interview	2020-02-14 12:44:59	23	2	4	1	3	5	2	2	2	1	1	2	1		1	1	2	1	1	1	1		1	4	5	4	4530	3	7319	3	3760	2	5553	2	23777	2	2090	1	4166	2	4155	4	7547	1
746			MUS_Mobil	interview	2020-02-14 12:45:33	22	2	4	1	3	5	5	1	2	1	1	1	1		1	1	2	1	1	1	1		1	1	5	1	4120	1	2179	3	2708	1	2328	3	1990	3	3715	4	2279	3	2625	3	3231	2
747			MUS_Desktop	interview	2020-02-14 12:46:10	20	2	4	1	3	2	3	1	2	1	1	1	1		1	1	2	1	1	1	1		1	1	5	4	4910	4	2999	1	2442	3	7304	3	3712	4	2893	1	4852	4	5603	5	2602	2
749			MUS_Desktop	interview	2020-02-14 12:50:06	19	2	4	1	3	3	2	2	2	2	1	1	1		1	2	2	2	1	1	1		1	1	5	5	6010	2	4601	1	4068	2	5306	3	18248	2	5377	1	9482	5	5638	5	7149	2
750			MUS_Desktop	interview	2020-02-14 12:50:22	21	2	4	1	3	3	4	1	2	1	1	1	1		1	1	2	1	1	1	1		1	2	5	2	9791	2	6674	1	8359	2	18750	1	12667	1	5998	3	6056	3	6080	2	10978	2
751			MUS_Desktop	interview	2020-02-14 12:50:29	22	2	4	1	3	2	2	2	2	1	1	1	2	Google Music	1	1	2	1	1	1	1		1	1	5	4	7176	4	3398	1	2259	3	3806	2	2542	1	5482	1	3416	1	4947	4	3399	5
752			MUS_Desktop	interview	2020-02-14 12:50:51	24	2	6	1	3	1	2	1	2	1	1	1	1		1	1	2	1	1	1	1		1	1	5	2	3327	4	4327	4	3517	3	4796	4	3245	2	8355	3	3640	2	3326	2	7642	4
753			MUS_Desktop	interview	2020-02-14 12:51:10	23	1	6	1	3	2	2	2	2	1	1	1	2	Putpat	1	1	2	1	1	1	1		1	3	5	2	2501	1	1910	1	1938	2	2590	3	4028	4	9911	3	3233	4	3884	2	2204	2
754			MUS_Desktop	interview	2020-02-14 12:51:43	25	2	6	1	3	3	4	2	2	1	1	1	2	youtube	1	2	2	1	1	1	2	youtube	1	1	5	4	14390	4	13666	2	4830	4	15315	3	6621	2	10745	2	12192	3	16348	2	18930	4
755			MUS_Desktop	interview	2020-02-14 12:52:55	22	2	6	1	3	1	1	1	2	1	1	1	1		1	1	2	1	1	1	1		1	1	5	4	4931	3	3973	4	2638	4	9882	5	2227	2	3946	4	4342	3	4649	5	4767	1
756			MUS_Mobil	interview	2020-02-14 12:54:54	21	2	5	1	3	5	5	1	2	1	1	1	1		1	1	2	1	1	1	1		1	1	5	5	2925	3	3546	1	2689	3	6191	2	4508	1	5932	1	3557	2	5921	4	5162	4
757			MUS_Desktop	interview	2020-02-14 12:58:43	24	2	6	1	3	3	4	1	2	1	1	1	1		1	1	2	1	1	1	1		1	1	5	4	3898	2	3674	1	2433	2	15697	2	3225	4	6428	1	5380	4	2914	3	3010	1
760			MUS_Desktop	interview	2020-02-14 13:02:57	25	2	4	1	2	2	3	2	2	2	1	1	1		1	1	2	1	1	1	1		1	4	5	4	3866	1	4434	1	1405	1	6059	2	2723	4	3503	1	3348	4	2977	5	2290	3
761			MUS_Desktop	interview	2020-02-14 13:07:51	20	2	4	1	3	5	3	2	2	1	1	2	1		1	1	2	1	1	1	1		1	1	5	4	5224	4	2324	1	1868	4	2549	1	7127	2	1879	2	1615	2	1983	4	2092	4
762			MUS_Desktop	interview	2020-02-14 13:09:46	36	2	7	2	3	2	3	1	2	1	1	1	1		1	1	2	1	1	1	1		1	3	5	3	3994	3	3180	1	1540	2	3917	1	3641	2	2510	2	5799	3	2411	2	3740	2
763			MUS_Mobil	interview	2020-02-14 13:15:15	20	1	4	1	3	3	3	2	2	1	1	2	1		1	2	2	1	1	2	1		1	1	5	1	2366	3	14157	4	5042	4	4332	3	2482	4	3459	5	3814	4	3395	2	2590	2
765			MUS_Mobil	interview	2020-02-14 13:19:59	18	2	4	1	3	2	2	1	2	1	1	1	1		1	1	1	1	1	1	1		2	3	5	4	2351	3	2881	2	5364	3	4377	2	6509	4	13405	2	2259	3	6296	3	3670	4
766			MUS_Desktop	interview	2020-02-14 13:20:16	26	2	6	1	3	3	4	3	2	2	1	2	1		1	1	2	1	1	1	1		1	1	5	3	3711	2	4025	2	2993	4	7265	2	5542	3	5960	2	4139	4	2930	4	6394	2
767			MUS_Mobil	interview	2020-02-14 13:27:59	32	1	3	2	2	2	3	2	2	1	2	1	1		1	1	2	1	1	1	1		1	1	5	4	2702	3	2732	2	1308	3	3036	2	4488	3	4838	2	7446	3	2477	4	2731	3
770			MUS_Desktop	interview	2020-02-14 13:34:48	25	1	6	2	3	2	2	1	2	1	1	1	1		1	1	2	1	1	1	1		1	4	5	2	7699	2	2564	3	2475	3	3373	3	2907	4	9075	3	4172	4	6643	4	4500	2
771			MUS_Desktop	interview	2020-02-14 13:36:00	23	2	6	1	3	1	3	1	2	1	1	1	1		1	1	2	1	1	1	1		1	1	5	1	3317	3	2789	2	1891	3	4193	3	23720	3	2497	3	8098	1	7142	2	3700	2
772			MUS_Desktop	interview	2020-02-14 13:36:01	19	2	4	1	3	4	5	2	2	1	1	1	2	Amazon Prime Music	1	1	1	1	1	1	2	Amazon Prime Music	1	1	5	5	5309	2	4892	1	1918	2	5883	3	7078	4	4630	1	3447	3	10191	4	3873	3
773			MUS_Desktop	interview	2020-02-14 13:36:05	22	2	4	1	3	3	3	1	2	1	1	1	1		1	1	2	1	1	1	1		1	1	5	4	12268	2	2612	1	2255	2	7287	2	4112	3	7921	1	3758	3	5555	4	7634	2
774			MUS_Mobil	interview	2020-02-14 13:36:39	35	2	7	2	3	1	3	4	2	2	1	2	2	Amazon music	1	1	2	1	1	1	1		1	1	5	4	3040	2	3116	1	2198	3	4065	2	4150	3	2992	2	2466	4	3032	2	4798	3
775			MUS_Mobil	interview	2020-02-14 13:37:44	21	2	4	1	3	4	3	3	2	2	2	1	1		1	1	2	1	1	1	1		1	3	5	3	4347	3	3064	2	3927	3	2932	2	2802	3	2232	2	10226	4	5134	1	5184	3
776			MUS_Desktop	interview	2020-02-14 13:38:52	26	1	4	1	3	3	4	2	1	1	2	1	2	Bandcamp.com	1	2	1	1	2	1	2	Bandcamp.com	1	1	5	4	6502	2	3680	1	2496	1	2071	2	3638	2	4265	1	5290	4	3843	5	5769	1
777			MUS_Desktop	interview	2020-02-14 13:39:04	24	2	4	1	3	2	2	1	2	1	1	1	1		1	1	2	1	1	1	1		1	1	5	4	3955	4	4335	1	3944	2	2918	3	6108	2	3344	1	2413	3	4754	4	6578	2
778			MUS_Desktop	interview	2020-02-14 13:40:02	41	2	6	1	3	2	3	2	2	1	1	1	2	youtube	1	1	1	1	1	1	1		2	4	5	5	5255	4	9458	2	3864	4	6238	3	4288	4	4426	2	5614	4	3755	3	4490	3
779			MUS_Mobil	interview	2020-02-14 13:40:03	25	1	6	1	3	4	3	1	2	1	1	1	1		1	1	2	1	1	1	1		1	1	5	4	11862	1	2308	2	3275	2	3216	3	2831	4	5207	2	2243	4	4854	4	8698	2
780			MUS_Desktop	interview	2020-02-14 13:47:48	25	2	4	1	3	3	3	1	2	1	1	1	1		1	1	2	1	1	1	1		1	4	5	4	5202	3	3057	2	3091	3	3385	3	3426	3	3884	1	2140	3	3925	4	2541	2
782			MUS_Mobil	interview	2020-02-14 13:54:57	18	2	4	1	2	2	3	1	2	1	1	1	1		1	1	2	1	1	1	1		1	1	5	1	9412	2	2923	1	1441	1	4078	2	3565	3	9326	1	3396	3	18282	2	7456	2
783			MUS_Desktop	interview	2020-02-14 13:54:57	20	1	4	1	3	4	1	2	2	1	1	1	2	YouTube	1	2	2	1	1	1	2	YouTube	1	4	5	2	9484	3	8305	2	1654	3	8849	4	7652	4	7603	2	2349	3	2653	3	8698	3
784			MUS_Desktop	interview	2020-02-14 13:55:46	19	2	4	1	3	4	4	1	2	1	1	1	1		1	1	2	1	1	1	1		1	1	5	3	4141	2	2907	2	3112	4	2626	2	3189	2	2017	3	2206	2	3033	2	4424	3
785			MUS_Desktop	interview	2020-02-14 13:57:44	22	2	4	1	3	2	2	3	2	1	1	2	2	YouTube (Gilt das nicht auch als Musikstreaming-Dienst?	1	1	1	1	1	1	2	nur YouTube	1	1	5	5	2916	3	6940	1	2239	4	2861	2	2954	1	4498	1	2709	2	4476	3	2815	2
786			MUS_Desktop	interview	2020-02-14 14:00:35	33	1	4	1	1	3	3	1	2	1	1	1	1		1	1	2	1	1	1	1		1	1	5	5	4758	2	6761	1	2452	2	4039	3	4314	4	6092	1	4064	2	3322	2	9623	1
787			MUS_Mobil	interview	2020-02-14 14:00:45	23	2	4	1	2	3	4	2	2	2	1	1	1		1	2	2	2	1	1	1		1	2	5	5	2299	4	2498	1	1630	2	3815	2	6402	2	4191	1	2369	2	2780	3	3096	3
788			MUS_Desktop	interview	2020-02-14 14:01:06	26	2	6	1	2	2	2	1	2	1	1	1	1		1	1	2	1	1	1	1		1	1	5	4	4834	4	16389	2	4876	2	34280	2	16563	1	4080	1	5489	2	6059	4	7363	5
789			MUS_Mobil	interview	2020-02-14 14:03:44	20	1	4	1	3	4	4	2	2	1	1	2	1		1	1	1	1	1	1	1		2	4	5	4	2981	2	4115	2	2387	1	2815	2	6278	4	3840	1	3165	4	3824	5	3702	2
792			MUS_Desktop	interview	2020-02-14 14:06:49	21	2	4	1	3	1	1	1	2	1	1	1	1		1	1	2	1	1	1	1		1	1	5	3	4834	3	2131	1	4146	3	2757	3	3609	3	4100	3	4339	4	3839	5	3363	3
793			MUS_Desktop	interview	2020-02-14 14:11:24	22	2	4	1	3	1	2	2	2	2	1	1	1		1	1	1	2	1	1	1		1	1	5	2	3064	2	3214	3	2751	2	2417	3	2399	3	3457	3	3370	4	3267	4	2631	3
794			MUS_Desktop	interview	2020-02-14 14:12:53	22	1	4	1	3	4	4																		5
795			MUS_Desktop	interview	2020-02-14 14:13:51	22	2	4	1	2	5	4	2	2	1	1	1	2	Youtube	1	1	1	1	1	1	2	YOUTUBE	1	4	5	5	1623	2	2435	1	1521	1	4456	1	1939	4	5377	1	2702	4	3000	5	2169	1
796			MUS_Desktop	interview	2020-02-14 14:14:08	25	2	4	1	3	4	5	2	2	2	1	1	1		1	1	2	1	1	1	1		1	1	5	4	3262	2	1841	3	2522	2	2701	3	1862	2	1991	2	2502	3	2572	5	2470	2
798			MUS_Desktop	interview	2020-02-14 14:17:43	23	2	6	1	3	2	1	1	2	1	1	1	1		1	1	1	1	1	1	1		2	4	5	4	7819	3	3658	1	6227	3	6723	2	4450	4	7451	1	2788	4	5194	2	39511	3
799			MUS_Desktop	interview	2020-02-14 14:23:33	29	2	6	1	3	2	2	1	1	1	1	1	1		2	1	1	1	1	1	1		2	4	5	1	7328	4	6140	2	7983	1	7968	3	4703	3	5218	4	10937	2	6733	3	8142	3
801			MUS_Desktop	interview	2020-02-14 14:26:40	21	2	4	1	3	1	1	1	2	1	1	1	1		1	1	2	1	1	1	1		1	1	5	5	2681	2	1993	1	4709	2	3308	2	3581	3	2054	1	2104	4	4014	4	3663	2
802			MUS_Desktop	interview	2020-02-14 14:26:40	22	2	5	1	3	3	3	1	2	1	1	1	1		1	1	2	1	1	1	1		1	1	5	4	5558	3	3366	1	2599	2	2375	1	7112	2	3508	2	2474	3	3407	5	2615	3
805			MUS_Desktop	interview	2020-02-14 14:37:54	20	2	4	1	3	5	5	2	2	1	1	1	2	Google Play Music	1	1	1	1	1	1	2	Google Play Music	1	1	5	3	3845	2	4491	3	7002	2	5185	2	3555	3	4433	2	3789	4	2767	3	8581	2
806			MUS_Desktop	interview	2020-02-14 14:38:00	24	2	4	1	3	3	1	2	2	1	1	1	2	Youtube	1	1	2	1	1	1	1		1	1	5	4	10699	3	7244	1	3193	4	6158	3	5692	4	9961	2	5780	4	4456	4	6063	3
807			MUS_Desktop	interview	2020-02-14 14:38:04	19	2	4	1	3	3	4	1	1	1	1	1	2	Youtube	1	1	1	1	1	1	2	Youtube	1	4	5	4	4751	5	7892	2	8126	4	5921	3	9172	4	7627	1	2548	2	5286	4	10908	4
808			MUS_Mobil	interview	2020-02-14 14:38:20	22	2	4	1	3	4	5	1	2	1	1	1	1		1	1	2	1	1	1	1		1	1	5	5	2824	1	2755	1	1256	2	3128	2	2190	3	3559	1	2255	4	2039	5	1921	3
809			MUS_Desktop	interview	2020-02-14 14:39:33	30	2	4	1	3	1	2	1	2	1	1	1	1		1	1	2	1	1	1	1		1	4	5	2	5581	2	6197	2	3253	2	4687	3	10465	5	4234	5	4124	4	4455	1	4276	2
810			MUS_Desktop	interview	2020-02-14 14:43:27	21	2	4	1	3	3	4	2	2	1	2	1	1		1	1	2	1	1	1	1		1	1	5	3	6477	3	3597	2	4138	3	8992	4	8676	3	3683	2	6284	3	6418	3	5252	3
811			MUS_Mobil	interview	2020-02-14 14:44:36	19	2	4	2	3	1	2																		5
814			MUS_Desktop	interview	2020-02-14 14:53:50	26	2	4	1	3	5	3	2	1	1	2	1	2	Amazon Prime Music	1	1	1	1	2	1	1		1	1	5	4	2975	4	11594	1	3996	3	5109	1	7416	3	2878	1	2365	3	3766	4	3623	2
816			MUS_Mobil	interview	2020-02-14 15:00:02	18	2	4	1	3	4	4	1	2	1	1	1	1		1	1	1	1	1	1	1		2	4	5	5	2354	2	7265	1	1382	2	3059	2	3428	4	2582	1	4200	2	2138	4	2999	2
818			MUS_Mobil	interview	2020-02-14 15:01:47	20	1	4	1	3	3	3	3	2	1	2	2	1		1	1	2	1	1	1	1		1	1	5	3	3792	3	3545	2	2468	3	29032	2	2436	4	2835	2	3430	4	2225	5	2929	4
819			MUS_Mobil	interview	2020-02-14 15:06:46	23	2	4	1	3	3	3	3	2	2	1	2	1		1	1	2	1	1	1	1		1	1	5	5	5443	3	3229	2	1592	3	4475	3	6141	4	7102	1	3132	4	10210	3	10224	2
820			MUS_Desktop	interview	2020-02-14 15:10:10	22	2	4	1	2	4	4	1	1	1	1	1	1		2	1	1	1	1	1	2	Youtube	1	4	5	5	3173	4	12162	2	4248	3	3621	1	7411	3	3721	1	3251	3	4491	5	2515	2
821			MUS_Desktop	interview	2020-02-14 15:13:03	21	2	4	1	3	3	4	2	2	1	1	1	2	YouTube Musik	1	2	2	1	1	1	2	YouTube Musik	1	2	5	5	3406	2	9521	2	2924	3	8574	2	5319	4	5950	2	3069	4	7606	2	3911	1
822			MUS_Desktop	interview	2020-02-14 15:27:53	23	1	6	1	3	3	4	2	2	1	1	2	1		1	1	2	1	1	1	1		1	1	5	2	2325	2	2225	1	1525	2	4094	1	2607	2	1754	3	9545	2	4255	5	2317	2
823			MUS_Desktop	interview	2020-02-14 15:29:09	23	2	4	1	3	2	3	1	2	1	1	1	1		1	1	2	1	1	1	1		1	1	5	1	6898	4	4583	3	6931	4	4333	3	3251	5	15126	4	5040	3	8467	2	4072	4
824			MUS_Mobil	interview	2020-02-14 15:30:37	23	2	4	1	2	1
825			MUS_Mobil	interview	2020-02-14 15:31:19	23	2	6	1	3	3	4	2	2	1	1	2	1		1	1	2	1	1	1	1		1	1	5	2	2101	3	3660	3	5502	4	2153	3	2310	2	5508	2	4305	2	4104	4	4144	4
826			MUS_Mobil	interview	2020-02-14 15:33:03	21	2	4	1	3	1	1	2	2	1	1	2	1		1	1	2	1	1	1	1		1	1	5	4	2555	5	1814	1	1655	2	4215	3	3127	1	2510	1	1999	2	1756	2	3391	2
827			MUS_Desktop	interview	2020-02-14 15:34:30	21	2	4	1	3	4	4	2	2	1	1	2	1		1	1	2	1	1	1	1		1	1	5	5	3020	2	3731	1	2464	2	2069	2	3164	3	9325	1	3363	3	3966	5	3110	2
828			MUS_Desktop	interview	2020-02-14 15:34:45	23	2	4	1	3	5	4	1	2	1	1	1	1		1	1	2	1	1	1	1		1	1	5	4	2517	4	3043	2	2439	2	8013	5	2730	4	2396	2	2517	4	3727	2	4782	2
829			MUS_Desktop	interview	2020-02-14 15:36:41	23	2	4	1	3	2	4	4	2	2	1	2	2	amazon music	1	1	2	1	1	1	1		1	1	5	5	5160	3	5757	2	38338	4	5866	2	5682	3	10020	1	4544	2	4524	5	7203	5
830			MUS_Desktop	interview	2020-02-14 15:43:20	26	2	6	1	3	2	3	3	2	1	2	2	1		1	1	2	1	1	1	1		1	1	5	3	7185	2	2131	1	2292	2	2348	3	2384	3	4101	2	4214	4	3100	3	3031	2
831			MUS_Desktop	interview	2020-02-14 15:44:01	23	1	4	1	3	2	3	2	2	2	1	1	1		1	1	2	1	1	1	1		1	1	5	4	5269	3	5870	1	5403	2	6985	3	10819	4	14336	2	4419	4	9436	4	8269	3
832			MUS_Desktop	interview	2020-02-14 15:45:23	22	2	4	1	3	4	5	2	2	1	1	2	1		1	2	2	1	1	2	1		1	1	5	4	4845	2	5144	1	3052	1	3621	3	2971	3	7141	1	7394	2	2690	3	3850	2
834			MUS_Mobil	interview	2020-02-14 15:51:49	19	1	4	1	3	3	3	1	2	1	1	1	1		1	1	2	1	1	1	1		1	1	5	3	10139	4	19604	2	2398	3	11881	3	2857	4	1850	3	1624	4	1916	3	1528	2
835			MUS_Mobil	interview	2020-02-14 15:57:25	20	2	4	1	3	3	4	1	2	1	1	1	1		1	1	2	1	1	1	1		1	1	5	3	2313	2	27191	1	1829	3	8731	2	3887	3	3001	2	12320	2	20233	4	8451	4
839			MUS_Mobil	interview	2020-02-14 16:03:14	20	2	4	1	3	4	3	1	2	1	1	1	1		1	1	2	1	1	1	1		1	1	5	5	22587	4	2428	2	2082	3	16734	4	7236	5	4405	2	10973	4	4227	4	4683	1
840			MUS_Mobil	interview	2020-02-14 16:04:59	22	2	4	1	1	4	4	2	2	1	1	2	1		1	1	2	1	1	1	1		1	1	5	4	6944	3	3682	2	2331	3	4214	3	2400	4	4715	2	3604	3	2051	4	33696	2
841			MUS_Mobil	interview	2020-02-14 16:05:06	29	2	6	1	3	4	2	2	2	2	1	1	1		1	2	2	2	1	1	1		1	1	5	5	2816	3	2348	1	2500	3	4149	2	6994	4	2901	1	2248	4	2063	5	3315	3
842			MUS_Desktop	interview	2020-02-14 16:08:29	24	2	6	1	3	2	2	1	1	1	1	1	1		2	1	1	1	1	1	1		2	4	5	1	3060	1	5101	1	2940	1	2320	1	1951	2	2851	3	4010	2	2743	1	2711	2
843			MUS_Mobil	interview	2020-02-14 16:09:07	20	2	4	1	3	4	4	3	2	1	2	2	1		1	1	1	1	2	1	1		1	2	5	3	3248	5	3898	4	3501	4	4266	4	2149	3	3232	3	3279	1	6066	3	4681	5
844			MUS_Desktop	interview	2020-02-14 16:12:28	19	2	5	1	1	5	2	1	2	1	1	1	1		1	1	2	1	1	1	1		1	1	5	3	5269	3	5562	2	4096	3	7060	3	4811	3	3789	2	7384	3	4716	2	5848	3
845			MUS_Desktop	interview	2020-02-14 16:15:35	19	2	4	1	3	2	3	1	2	1	1	1	1		1	1	2	1	1	1	1		1	1	5	4	3284	3	7395	3	2188	3	12204	4	3717	3	2812	1	2702	3	3970	4	2333	2
846			MUS_Desktop	interview	2020-02-14 16:17:03	20	2	4	1	3	4	4	1	2	1	1	1	1		1	1	2	1	1	1	1		1	1	5	3	8883	3	5616	2	2744	2	5606	3	4018	2	13037	2	8641	4	9198	1	5961	3
847			MUS_Desktop	interview	2020-02-14 16:17:24	24	2	4	1	3	3	4	2	2	1	1	1	2	Amazon Music, YouTube	1	2	2	1	1	1	2	Amazon Music, YouTube	1	2	5	5	3811	3	2800	1	1904	2	2877	1	2496	4	3234	1	4356	4	4122	5	2058	3
848			MUS_Desktop	interview	2020-02-14 16:19:12	23	2	4	1	3	1	1	2	2	2	1	1	1		1	1	1	2	1	1	1		1	1	5	2	3232	2	4116	2	3069	2	4836	2	7631	5	2924	4	6013	4	6772	2	3358	1
849			MUS_Desktop	interview	2020-02-14 16:19:58	24	2	6	1	3	3	4	2	2	1	1	1	2	YouTube	1	2	2	1	1	1	2	YouTube	1	3	5	4	3574	2	5250	1	2228	3	2547	2	7874	2	2538	1	1463	3	5187	4	9197	2
850			MUS_Desktop	interview	2020-02-14 16:21:52	25	2	4	1	3	3	4	2	2	1	1	1	2	Amazon Music	1	1	1	1	1	1	2	Amazon Music	1	4	5	4	4860	2	3119	2	1509	2	2679	2	7643	4	3727	1	2334	3	3512	1	2850	3
851			MUS_Desktop	interview	2020-02-14 16:26:56	21	2	4	1	3	3	3	1	1	1	1	1	1		2	1	1	1	1	1	1		2	4	5	3	5330	1	2231	2	2517	2	50455	2	5477	4	4082	3	5664	4	3711	4	3186	2
853			MUS_Desktop	interview	2020-02-14 16:28:08	19	2	4	2	3	1	2	1	2	1	1	1	1		1	1	2	1	1	1	1		1	1	5	3	2055	3	4931	2	982	3	4766	2	4591	2	6399	2	1478	3	1801	3	3075	2
854			MUS_Mobil	interview	2020-02-14 16:29:30	29	2	6	2	3	2	1	1	1	1	1	1	1		2	1	1	1	1	1	1		2	4	5	2	3698	2	3347	2	1828	2	3295	3	3288	5	4946	1	4450	4	2386	5	4586	2
855			MUS_Mobil	interview	2020-02-14 16:32:34	20	2	4	1	3	5	5	2	2	1	1	2	1		1	1	2	1	1	1	1		1	1	5	5	5265	2	3359	2	8117	2	7006	3	4308	3	3495	1	2739	3	3680	4	10053	2
856			MUS_Desktop	interview	2020-02-14 16:34:55	22	2	4	1	3	4	3	3	2	2	1	2	1		1	1	2	1	1	1	1		1	1	5	5	2187	3	1986	2	2078	2	5003	2	2600	4	2086	1	2415	4	1600	3	3972	3
857			MUS_Mobil	interview	2020-02-14 16:38:55	23	2	4	1	3	5	5	2	2	1	1	2	1		1	1	2	1	1	1	1		1	1	5	5	1797	4	2412	2	1493	4	2745	3	1474	2	2890	1	2573	2	2691	5	2471	5
858			MUS_Mobil	interview	2020-02-14 16:45:08	21	2	4	1	3	1	2	2	2	1	1	2	1		1	1	2	1	1	1	1		1	1	5	5	3483	3	2917	1	1230	2	3340	3	1953	3	1764	1	2968	2	1607	5	2112	2
859			MUS_Mobil	interview	2020-02-14 16:51:27	21	2	4	1	3	5	5	1	2	1	1	1	1		1	1	2	1	1	1	1		1	1	5	5	1960	2	5613	2	1824	2	2931	2	3427	5	1760	4	4279	3	12177	5	2926	1
861			MUS_Desktop	interview	2020-02-14 16:53:46	22	2	4	1	3	4	2	1	2	1	1	1	1		1	1	2	1	1	1	1		1	1	5	4	4225	4	7269	3	3019	3	4591	4	6577	5	2786	3	2977	4	2807	1	4220	2
862			MUS_Mobil	interview	2020-02-14 16:54:41	33	1	6	1	3	5	5	2	2	1	1	2	1		1	1	2	1	1	1	1		1	1	5	1	3100	5	2327	3	4532	5	2573	5	8367	1	4446	3	3689	1	2048	5	5383	5
863			MUS_Desktop	interview	2020-02-14 17:15:48	21	2	4	1	3	3	3	1	2	1	1	1	1		1	1	2	1	1	1	1		1	1	5	4	2059	2	4367	2	2206	3	7795	3	4304	4	5592	1	2903	4	1823	5	5592	3
865			MUS_Mobil	interview	2020-02-14 17:27:25	25	2	5	1	3	1	1	1	2	1	1	1	1		1	1	1	1	1	1	1		2	3	5	2	5316	4	1918	2	4819	3	1781	3	1889	3	1753	3	1769	2	2806	4	1764	3
867			MUS_Desktop	interview	2020-02-14 17:28:55	25	2	4	1	3	2	2	1	2	1	1	1	1		1	1	2	1	1	1	1		1	1	5	3	2832	2	6853	2	4918	4	2631	3	4908	3	2821	2	2133	2	3707	4	2649	3
868			MUS_Desktop	interview	2020-02-14 17:32:52	22	2	6	1	3	2	3	1	1	1	1	1	1		2	1	1	1	1	1	1		2	4	5	4	2814	3	3123	1	1850	3	2311	3	2423	3	2618	2	3264	4	5744	3	3966	2
869			MUS_Mobil	interview	2020-02-14 17:39:49	19	2	4	1	3	4	3	2	2	1	1	1	2	Amazon prime music	1	2	2	1	1	1	2	Amazon prime music	1	1	5	4	5885	2	7850	1	11085	2	7340	3	4405	3	4941	3	8251	3	8534	2	5249	2
870			MUS_Desktop	interview	2020-02-14 17:41:16	26	2	6	1	3	2	2	2	2	1	1	2	1		1	1	2	1	1	1	1		1	1	5	4	4787	3	3396	2	2264	2	5408	2	3055	3	2977	2	3284	3	4010	4	3588	1
871			MUS_Mobil	interview	2020-02-14 17:48:36	23	2	4	1	3	2	2	2	2	1	1	2	1		1	2	2	1	1	2	1		1	3	5	5	9923	3	3621	2	3583	4	16836	2	3611	3	2909	2	4046	4	4708	4	2493	3
872			MUS_Desktop	interview	2020-02-14 17:48:55	21	1	4	1	3	4	5	2	2	1	1	2	1		1	1	2	1	1	1	1		1	1	5	2	7077	3	9062	3	4175	2	5307	3	4211	4	5554	4	13365	3	5656	3	4400	4
873			MUS_Desktop	interview	2020-02-14 17:50:21	20	2	4	1	1	3	3	2	2	1	2	1	1		1	1	2	1	1	1	1		1	1	5	5	2913	2	3689	1	8651	3	7968	1	11293	2	4274	1	9314	3	16011	3	13030	2
874			MUS_Mobil	interview	2020-02-14 17:53:28	25
876			MUS_Mobil	interview	2020-02-14 17:54:54	20	2	4	1	3	5	4	3	2	1	2	2	1		1	1	2	1	1	1	1		1	1	5	4	5659	3	1589	2	2967	2	6756	3	3263	2	2900	1	2474	2	3131	5	11724	3
877			MUS_Desktop	interview	2020-02-14 18:03:35	22	2	6	1	3	2	3	2	2	2	1	1	1		1	1	1	2	1	1	1		1	1	5	4	1925	3	2399	2	1334	2	2330	3	3003	3	2024	2	2191	2	2357	4	4110	2
878			MUS_Desktop	interview	2020-02-14 18:03:43	26	1	4	1	3	3	3	3	2	2	1	2	1		1	2	2	1	1	2	1		1	1	5	3	6948	2	2192	1	1552	2	7211	3	4484	2	2176	2	7858	4	5376	4	3069	3
879			MUS_Mobil	interview	2020-02-14 18:05:26	18	2	4	1	3	3	2	3	2	1	2	2	1		1	1	2	1	1	1	1		1	1	5	5	4396	4	5475	2	2794	3	6326	2	10622	3	7187	1	5457	3	4090	4	3880	3
880			MUS_Mobil	interview	2020-02-14 18:05:30	23	2	5	1	3	3	3	2	2	1	1	2	1		1	1	2	1	1	1	1		1	1	5	4	2068	3	3299	1	1468	3	2383	2	6105	1	1658	1	1606	2	2834	2	2478	3
881			MUS_Mobil	interview	2020-02-14 18:14:20	19	2	4	1	3	2	2	2	2	1	2	1	1		1	1	2	1	1	1	1		1	3	5	4	3414	4	2049	2	2493	5	3548	2	3874	2	4060	3	5283	2	3169	3	3720	4
882			MUS_Mobil	interview	2020-02-14 18:22:04	20	1	4	1	3	2	2	1	1	2	1	1	1		1	1	1	2	1	1	1		1	1	5	4	4050	2	3985	1	1543	2	2374	1	3305	5	2494	1	2404	4	2893	5	2555	2
883			MUS_Desktop	interview	2020-02-14 18:27:19	35	1	4	1	3	2	2	2	2	1	1	1	2	Amazon Prime	1	1	1	1	1	1	2	Amazon Prime	1	1	5	2	2235	3	2515	2	3552	1	12837	3	3347	4	2688	4	2398	4	2112	2	4206	3
884			MUS_Mobil	interview	2020-02-14 18:41:47	21	2	6	1	3	4	3	3	2	2	1	2	1		1	1	2	1	1	1	1		1	1	5	4	2249	2	5427	2	2068	3	6607	4	2661	4	4849	1	3976	3	4422	4	2534	3
885			MUS_Desktop	interview	2020-02-14 18:43:16	22	2	5	1	3	5	5	3	2	2	1	2	1		1	1	2	1	1	1	1		1	3	5	4	4874	1	2665	1	5001	1	3951	4	3907	3	5509	2	3444	4	2977	2	2923	5
886			MUS_Desktop	interview	2020-02-14 18:50:54	20	2	4	1	3	2	3	2	2	1	1	2	1		1	1	2	1	1	1	1		1	1	5	5	9031	2	10965	1	2434	2	8877	1	11403	4	3125	2	3281	4	3599	2	5451	3
887			MUS_Desktop	interview	2020-02-14 18:56:19	20	2	6	1	3	4	3	2	2	1	2	1	1		1	1	2	1	1	1	1		1	3	5	4	8666	3	5505	1	3535	3	5314	3	6087	2	6837	1	4430	2	6081	1	6999	4
888			MUS_Desktop	interview	2020-02-14 19:09:13	23	2	4	1	3	3	2	4	2	2	1	2	2	Amazon unlimited	1	2	2	1	1	1	2	Amazon unlimited	1	1	5	3	3130	2	3235	2	1864	2	3261	2	9036	3	3381	2	1605	2	2030	3	3057	3
889			MUS_Desktop	interview	2020-02-14 19:22:35	23	2	5	1	3	2	3	3	2	2	1	2	1		1	1	2	1	1	1	1		1	1	5	4	1867	3	2395	2	6577	2	7497	2	2132	3	2777	1	2221	2	9974	4	12483	2
890			MUS_Mobil	interview	2020-02-14 19:25:06	20	2	4	1	3	2	3	1	2	1	1	1	1		1	1	2	1	1	1	1		1	1	5	4	4264	2	5866	2	3166	2	3821	3	2723	4	3994	3	4155	4	9453	2	3739	3
891			MUS_Mobil	interview	2020-02-14 19:25:18	20	2	4	1	3	3	3	2	2	1	1	2	1		1	1	2	1	1	1	1		1	1	5	3	6613	1	6859	1	3984	2	7228	2	3833	2	3065	2	2680	5	4400	4	4549	4
892			MUS_Desktop	interview	2020-02-14 19:25:32	20	2	4	1	3	5	5	2	2	1	1	2	1		1	1	2	1	1	1	1		1	1	5	5	3166	2	6238	1	22370	4	4030	2	3449	2	3087	1	2784	2	10890	5	2597	4
893			MUS_Mobil	interview	2020-02-14 19:30:26	25	2	4	1	3	3	2	1	2	1	1	1	1		1	1	2	1	1	1	1		1	1	5	2	8848	3	4967	2	3658	2	4854	2	2395	4	5537	3	5579	4	2089	4	2939	2
894			MUS_Desktop	interview	2020-02-14 20:28:28	20	2	4	1	1	2	3	2	2	1	1	1	2	YouTube	1	1	2	1	1	1	1		1	4	5	5	3379	3	2651	2	5564	2	4152	4	10035	2	5147	1	2460	3	5091	3	4356	3
895			MUS_Desktop	interview	2020-02-14 20:31:13	19	2	4	1	3	2	2	1	2	1	1	1	1		1	1	2	1	1	1	1		1	1	5	4	5357	3	2257	2	2708	3	2383	2	1697	2	5073	2	4191	3	3507	4	8048	3
896			MUS_Desktop	interview	2020-02-14 20:35:12	21	2	4	1	3	5	5	2	2	1	1	1	2	Amazon Music	1	1	2	1	1	1	1		1	1	5	4	2136	3	2795	2	1946	2	4621	3	5189	3	3212	2	2857	2	5444	4	2298	3
897			MUS_Desktop	interview	2020-02-14 20:43:19	22	2	6	1	3	2	2	2	2	2	1	1	1		1	1	2	1	1	1	1		1	1	5	5	3846	3	2603	1	1277	2	2813	2	4469	2	1922	1	4070	3	4344	4	2184	5
900			MUS_Desktop	interview	2020-02-14 21:21:03	22	2	4	1	3	3	4	2	2	1	1	2	1		1	2	2	1	1	2	1		1	3	5	5	7348	2	3288	1	1897	2	4250	3	6836	1	4919	1	2099	5	2200	4	3046	2
901			MUS_Mobil	interview	2020-02-14 21:23:44	26	2	6	2	3	1	2	2	2	2	1	1	1		1	1	2	1	1	1	1		1	2	5	2	2227	2	2197	2	12901	1	2316	2	3278	5	4048	4	2328	4	2729	3	3496	3
904			MUS_Desktop	interview	2020-02-14 21:34:00	24	2	4	1	3	2	2	3	2	1	2	1	2	Amazon Prime Music	1	1	2	1	1	1	1		1	1	5	2	8043	2	4743	2	3128	2	2845	1	11378	4	3824	2	3785	4	3448	4	3644	2
905			MUS_Mobil	interview	2020-02-14 21:39:39	20	2	4	1	3	2	3	3	2	1	2	2	1		1	2	2	1	1	1	2	YouTube	1	1	5	3	3809	2	2222	3	5471	4	3207	2	2558	2	1936	2	2705	2	2549	4	2436	1
906			MUS_Desktop	interview	2020-02-14 21:40:45	22	2	4	1	3	2	4	1	2	1	1	1	1		1	1	2	1	1	1	1		1	1	5	3	8398	3	5380	2	4314	2	39751	3	10778	3	4778	2	4130	4	13326	3	4334	3
907			MUS_Mobil	interview	2020-02-14 21:41:02	20	2	4	1	3	2	3	1	1	1	1	1	2	Amazon Music	1	1	1	1	1	1	2	Amazon Music	1	1	5	3	2398	3	5781	2	1949	3	2332	2	2966	2	1913	2	1750	3	7591	3	3999	4
908			MUS_Desktop	interview	2020-02-14 21:51:05	31	2	4	1	3	1	3	1	2	1	1	1	1		1	1	2	1	1	1	1		1	1	5	2	3208	2	2208	2	3233	3	4362	3	3392	2	3110	2	2622	2	8609	2	5023	3
910			MUS_Mobil	interview	2020-02-14 22:10:25	21	2	4	1	3	4	2	3	2	2	1	2	1		1	2	2	1	1	2	1		1	1	5	2	3215	3	6275	2	3372	3	4151	1	2152	4	2976	2	2731	3	4509	4	3295	2
911			MUS_Desktop	interview	2020-02-14 22:25:30	25	1	6	1	3	4	3	1	1	2	1	1	1		1	1	1	2	1	1	1		1	1	5	5	12967	1	3370	1	2993	2	3514	5	4130	2	5717	1	3654	2	4469	1	3557	1
912			MUS_Mobil	interview	2020-02-14 22:51:07	22	2	4	1	3	2	2	2	2	1	2	1	1		1	2	2	1	2	1	1		1	1	5	4	3872	4	2236	3	3051	4	6638	1	7611	3	6755	2	5323	4	2159	3	5060	3
914			MUS_Desktop	interview	2020-02-14 22:55:41	22	2	4	1	3	5
916			MUS_Desktop	interview	2020-02-14 22:56:29	21	2	4	1	3	1	1	2	2	2	1	1	1		1	1	1	2	1	1	1		1	1	5	5	3649	1	1914	1	1516	2	4566	3	4866	2	2665	1	6433	4	4525	4	7503	2
917			MUS_Desktop	interview	2020-02-14 22:56:48	22	2	4	1	3	3	4																		4
918			MUS_Desktop	interview	2020-02-14 23:12:46	23	2	4	1	3	3	4	2	2	2	1	1	1		1	2	2	2	1	1	1		1	1	5	5	2191	4	3132	1	2564	4	2987	2	10862	1	2893	1	2241	1	4639	4	5361	4
920			MUS_Desktop	interview	2020-02-15 00:40:41	19	1	4	1	3	3	4	3	2	1	1	2	2	TIDAL - bessere Qualität :D	1	1	1	1	1	1	2	TIDAL	1	1	5	4	9074	3	10594	1	1626	2	3744	1	2739	2	3947	1	6913	2	6453	5	4260	2
921			MUS_Mobil	interview	2020-02-15 00:57:54	25	2	6	1	3	2	2	1	2	1	1	1	1		1	1	2	1	1	1	1		1	1	5	3	3029	2	3103	2	2924	2	4932	2	1690	4	2282	3	2315	4	2424	4	2880	2
923			MUS_Mobil	interview	2020-02-15 01:17:35	23	2	4	1	3	4	5	3	2	1	2	2	1		1	1	2	1	1	1	1		1	1	5	3	8963	3	12866	2	4800	3	2920	2	9547	3	3482	2	4489	4	7204	4	3863	2
925			MUS_Mobil	interview	2020-02-15 07:53:38	21	1	4	1	3	5	4	1	2	1	1	1	1		1	1	1	1	1	1	1		2	4	5	4	2961	2	2017	1	2117	1	2468	2	2872	4	6229	3	2750	4	2038	3	2293	1
926			MUS_Desktop	interview	2020-02-15 07:56:51	25	1	6	1	3	4	4	3	2	2	1	2	1		1	1	2	1	1	1	1		1	1	5	5	3231	2	2276	2	32580	2	3219	2	4220	3	2839	1	3331	4	69448	5	4587	2
927			MUS_Desktop	interview	2020-02-15 08:09:05	19	2	4	1	3	2	2	1	1	1	1	1	1		2	1	1	1	1	1	1		2	4	5	4	1983	3	2146	2	3388	3	3194	3	3292	3	2291	2	3118	3	3224	2	3844	3
928			MUS_Mobil	interview	2020-02-15 08:17:41	21	2	4	1	3	3	3	4	2	2	2	2	1		1	1	2	1	1	1	1		1	1	5	5	4712	4	2717	1	2447	2	2349	2	2682	2	3186	1	2584	4	2071	3	2949	2
929			MUS_Desktop	interview	2020-02-15 08:26:19	26	2	4	1	3	2	3	1	2	1	1	1	1		1	1	2	1	1	1	1		1	1	5	3	3165	4	2711	3	4621	4	6568	2	4059	1	4648	2	11777	1	4545	5	10488	3
930			MUS_Desktop	interview	2020-02-15 08:41:55	20	2	4	1	3	3	3	2	2	1	1	2	1		1	1	2	1	1	1	1		1	1	5	3	3983	5	4499	2	2856	4	2371	4	4157	2	3532	2	3091	3	2710	3	2984	2
931			MUS_Mobil	interview	2020-02-15 09:05:42	20	2	4	1	3	3	4	2	2	1	2	1	1		1	1	2	1	1	1	1		1	4	5	5	2704	3	3636	3	2239	2	3294	3	3590	3	3000	1	2880	2	2733	4	3270	4
932			MUS_Mobil	interview	2020-02-15 09:09:23	19	2	4	1	3	2	3	1	2	1	1	1	1		1	1	1	1	1	1	1		2	4	5	5	3808	3	3927	3	5441	2	2503	2	6395	3	3635	1	3897	3	3863	4	3867	2
933			MUS_Mobil	interview	2020-02-15 09:09:26	23	1	4	1	3	3	3	1	2	1	1	1	1		1	1	2	1	1	1	1		1	1	5	5	4434	3	4500	1	1950	3	4769	2	2666	2	10861	1	3070	2	9534	5	2637	3
934			MUS_Mobil	interview	2020-02-15 09:15:44	22	2	4	1	3	3	2	2	2	1	2	1	1		1	1	2	1	1	1	1		1	4	5	4	2008	3	9504	2	11956	3	39972	3	17939	2	3703	2	3050	3	17391	2	3046	4
935			MUS_Mobil	interview	2020-02-15 09:26:59	20	2	4	1	3	4	5	1	1	1	2	1	1		1	1	1	1	2	1	1		1	4	5	4	2637	4	2506	2	1791	3	2707	3	2891	2	1968	1	2366	2	2078	1	3646	3
936			MUS_Desktop	interview	2020-02-15 09:30:51	20	2	4	1	3	4	3	1	2	1	1	1	1		1	1	2	1	1	1	1		1	4	5	4	2747	3	8625	2	3525	4	12087	3	2494	2	3468	1	2857	4	3524	4	5615	3
938			MUS_Desktop	interview	2020-02-15 09:57:18	24	1	4	1	3	4	4	1	1	1	1	1	2	amazon music unlimited	1	1	1	1	1	1	2	amazon music unlimited	1	1	5	2	3491	2	2224	2	1587	3	2320	2	1780	4	3352	2	14007	2	2175	5	3120	2
940			MUS_Mobil	interview	2020-02-15 10:25:09	22	2	6	1	3	4	4	3	2	2	1	2	1		1	1	2	1	1	1	1		1	1	5	4	5568	3	1933	2	1513	2	6233	2	2932	2	2148	1	3749	3	2064	4	1900	2
941			MUS_Mobil	interview	2020-02-15 10:28:28	33	1	4	1	3	3	3	3	2	1	1	2	2	Youtube	1	2	2	1	1	1	2	YouTube	1	4	5	4	5081	2	4955	2	6946	2	8267	2	8593	4	4460	2	1768	4	4761	4	4367	2
942			MUS_Desktop	interview	2020-02-15 10:38:08	19	2	4	1	3	3	2	1	2	1	1	1	1		1	1	2	1	1	1	1		1	1	5	5	2701	2	3118	1	2775	4	2768	3	4024	1	5316	1	4336	2	5698	4	6593	2
943			MUS_Desktop	interview	2020-02-15 10:38:09	30	1	4	1	3	2	3	1	1	1	1	1	1		2	1	1	1	1	1	1		2	4	5	3	6631	3	9216	1	3007	4	3634	2	3190	5	5382	2	7664	4	4311	5	4469	3
944			MUS_Desktop	interview	2020-02-15 10:38:41	24	2	6	1	3	3	4	1	2	1	1	1	1		1	1	2	1	1	1	1		1	4	5	2	6997	3	15141	2	12258	3	4913	2	6054	4	9732	3	10862	2	4478	3	9343	2
945			MUS_Desktop	interview	2020-02-15 10:44:07	27	1	6	1	3	3	3	1	2	1	1	1	1		1	1	2	1	1	1	1		1	4	5	2	6842	2	5449	1	11297	2	5966	2	4502	3	8314	2	12068	4	4216	3	8001	2
946			MUS_Mobil	interview	2020-02-15 10:50:55	23	2	6	1	3	1	2	2	2	1	1	1	2	You Tube	1	2	2	1	1	1	2	You Tube	1	1	5	5	3349	3	2431	2	2073	3	8491	3	8557	3	3854	1	3009	3	5146	4	3280	2
947			MUS_Desktop	interview	2020-02-15 10:57:31	20	2	4	1	3	3	4	1	2	1	1	1	1		1	1	2	1	1	1	1		1	4	5	5	6498	2	21256	1	9126	2	13952	3	14777	5	6810	1	10320	4	16004	5	13046	3
948			MUS_Desktop	interview	2020-02-15 11:22:22	20	2	4	1	3	4	4	1	2	1	1	1	1		1	1	2	1	1	1	1		1	1	5	3	4356	2	3738	1	2708	1	1647	2	2485	2	2486	1	2818	3	5763	5	4024	2
949			MUS_Desktop	interview	2020-02-15 11:43:11	19	2	4	1	3	4	4	2	2	1	1	1	2	Samsung Music	1	1	2	1	1	1	1		1	1	5	2	3360	5	3972	1	6239	2	4616	3	4055	1	2055	1	9517	4	4543	5	3810	3
950			MUS_Desktop	interview	2020-02-15 11:43:11	20	2	4	1	3	4	4	2	2	1	1	2	1		1	1	1	1	1	1	1		2	4	5	5	2218	3	3631	1	1753	3	4823	3	3785	5	5686	1	1822	2	8136	4	4117	3
952			MUS_Desktop	interview	2020-02-15 11:46:50	28	1	6	1	3	2	3	1	1	1	1	1	2	Amazon Music	1	1	1	1	1	1	2	Amazon Music	1	2	5	5	4139	2	4314	1	2463	2	2956	3	3473	3	3148	1	4314	4	7300	4	4346	2
954			MUS_Desktop	interview	2020-02-15 11:54:24	25	2	6	1	3	2	3	1	2	1	1	1	1		1	1	2	1	1	1	1		1	1	5	2	5586	4	2418	1	4019	2	3411	4	2498	3	6003	3	2698	4	4652	3	6802	3
955			MUS_Desktop	interview	2020-02-15 12:06:57	20	2	4	1	3	3	3	1	2	1	1	1	1		1	1	2	1	1	1	1		1	1	5	4	1913	2	1617	2	1130	3	3953	4	2207	2	2026	2	1689	2	1673	3	2272	2
956			MUS_Mobil	interview	2020-02-15 12:13:22	24	1	4	1	3	3	2	3	2	1	2	2	1		1	1	2	1	1	1	1		1	1	5	2	5378	3	30696	2	3351	3	5489	2	3061	1	4850	3	8699	2	3318	4	5060	3
958			MUS_Desktop	interview	2020-02-15 12:26:14	19	2	4	1	3	1	2	1	1	1	1	2	1		1	1	1	1	1	1	1		2	4	5	4	2981	4	5218	3	3302	2	2520	3	4697	3	2980	2	2693	2	2849	4	3372	2
959			MUS_Desktop	interview	2020-02-15 12:44:11	19	1	4	1	3	3
960			MUS_Desktop	interview	2020-02-15 12:44:32	18	1	4	1	3	3	3	1	2	1	1	1	1		1	1	2	1	1	1	1		1	1	5	4	8990	3	5276	1	2274	3	4243	2	5375	3	2972	1	2720	3	6500	4	2873	2
961			MUS_Desktop	interview	2020-02-15 12:44:57	21	1	4	1	3	2	2	1	2	1	1	1	1		1	1	2	1	1	1	1		1	1	5	5	5007	2	3208	1	1890	2	10530	2	5178	3	3519	2	4973	4	3014	4	7892	2
962			MUS_Desktop	interview	2020-02-15 12:45:55	19	1	4	1	3	2	3	1	2	1	1	1	1		1	1	1	1	1	1	1		2	4	5	4	3152	2	2718	2	2510	2	4592	3	1760	4	3920	2	1877	4	1523	4	2705	2
963			MUS_Mobil	interview	2020-02-15 12:54:16	18	2	4	1	3	3	4	2	2	1	2	1	1		1	1	1	1	2	1	1		1	2	5	5	1844	3	4900	3	5405	2	2226	2	4111	3	2411	1	6880	3	2785	5	2938	2
965			MUS_Mobil	interview	2020-02-15 13:03:59	23	2	4	1	3	2	3	2	2	1	1	2	1		1	2	2	1	1	2	1		1	1	5	4	4087	2	4166	3	3115	3	4522	3	4816	4	3348	2	6183	4	5874	4	4784	4
966			MUS_Desktop	interview	2020-02-15 13:12:04	27	1	4	1	3	2	3	2	2	1	1	1	2	Youtube	1	2	2	1	1	1	2	Youtube	1	4	5	5	3628	4	3647	2	2580	4	4456	4	4744	1	4688	1	3918	3	4070	5	3976	5
967			MUS_Mobil	interview	2020-02-15 13:20:16	21	1	4	1	3	5	2	3	2	1	2	2	1		1	1	2	1	1	1	1		1	1	5	4	2879	3	2230	1	1331	2	2092	2	1702	4	2426	1	2905	3	2236	4	1807	1
968			MUS_Desktop	interview	2020-02-15 13:22:31	22	2	4	1	3	3	3	1	1	1	1	1	2	Amazon Music	1	1	1	1	1	1	2	Amazon Music	1	4	5	4	2495	3	2525	1	3945	2	3048	2	2377	3	3169	1	2663	3	4035	4	2886	2
969			MUS_Mobil	interview	2020-02-15 13:48:10	21	2	4	1	3	2	2	1	2	1	1	1	1		1	1	2	1	1	1	1		1	1	5	1	5992	5	2769	4	3773	3	4274	3	8796	1	3827	3	6151	1	3277	3	3038	2
971			MUS_Desktop	interview	2020-02-15 13:59:35	19	2	4	1	2	3	3	2	2	2	1	1	1		1	1	2	1	1	1	1		1	4	5	3	8127	4	2802	2	3670	2	5594	2	3293	3	4099	2	4727	3	7547	3	14986	3
972			MUS_Desktop	interview	2020-02-15 14:09:50	23	2	4	1	3	4	5	1	2	1	1	1	1		1	1	2	1	1	1	1		1	4	5	4	5755	1	11794	1	3438	1	8198	2	3634	5	3250	1	3718	5	4901	4	7361	1
973			MUS_Mobil	interview	2020-02-15 14:32:31	24	1	6	1	3	2	2	2	2	1	1	1	2	Prime Music	1	2	2	1	1	1	2	Prime Nusic	1	1	5	2	4545	3	2970	2	1907	4	4090	4	6165	4	6070	3	3113	2	4652	2	7462	1
974			MUS_Desktop	interview	2020-02-15 14:38:26	22	2	5	1	3	3	4	1	2	1	1	1	1		1	1	2	1	1	1	1		1	1	5	4	6008	3	2506	2	1903	1	2263	2	7330	3	2821	1	2513	2	2025	4	3484	2
976			MUS_Desktop	interview	2020-02-15 15:02:43	19	2	4	1	3	4	4	1	2	1	1	1	1		1	1	2	1	1	1	1		1	1	5	5	2382	3	4296	1	2781	3	3391	2	17849	3	3106	1	2257	4	3216	3	3772	3
977			MUS_Mobil	interview	2020-02-15 15:06:39	20	2	4	1	3	3	2	2	2	1	2	1	1		1	1	2	1	1	1	1		1	3	5	4	2403	3	2042	2	4376	2	4019	3	3620	2	4565	2	2051	2	4599	4	5771	3
978			MUS_Mobil	interview	2020-02-15 15:17:56	22	2	4	1	3	3	4	1	1	1	1	1	1		2	1	1	1	1	1	1		2	4	5	4	6742	3	7693	2	5310	2	10424	3	8361	4	10594	2	4671	5	4620	4	4611	3
979			MUS_Desktop	interview	2020-02-15 16:08:54	20	2	4	1	3	1	1	2	2	1	1	1	2	YouTube	1	2	2	1	1	1	2	YouTube	1	4	5	3	3875	3	4918	2	3299	2	36786	4	3067	3	4538	1	3619	2	6569	3	7314	3
980			MUS_Desktop	interview	2020-02-15 16:13:39	19	2	4	1	3	4	3	1	2	1	1	1	1		1	1	2	1	1	1	1		1	1	5	4	2127	4	2285	2	1886	2	10850	2	3005	2	1923	2	1356	2	1791	5	3991	2
981			MUS_Mobil	interview	2020-02-15 16:29:50	19	2	4	1	3	4	3	2	2	1	1	2	1		1	1	2	1	1	1	1		1	1	5	5	2164	5	1828	2	1512	4	4208	3	2269	4	2583	1	2742	4	1987	3	3754	4
982			MUS_Desktop	interview	2020-02-15 16:38:08	19	2	4	1	3	3	2	2	2	1	2	1	1		1	1	2	1	1	1	1		1	1	5	5	3795	3	2671	2	2311	2	6181	2	2557	4	3048	1	2428	4	2556	2	3633	2
983			MUS_Mobil	interview	2020-02-15 16:39:32	21	1	4	1	2	4	4	2	2	1	1	1	2	Amazon Music	1	2	2	1	1	1	2	Amazon Music	1	1	5	5	2734	3	12806	1	7898	3	8906	2	5333	3	3967	1	3970	3	3176	5	2700	4
984			MUS_Mobil	interview	2020-02-15 16:42:58	28	1	6	2	3	3	4	1	2	1	1	1	1		1	1	2	1	1	1	1		1	1	5	1	2641	2	1647	2	1484	2	2674	3	2559	4	2325	4	1825	4	1476	2	2735	2
985			MUS_Desktop	interview	2020-02-15 16:54:12	24	2	4	1	3	3	3	1	2	1	1	1	1		1	1	2	1	1	1	1		1	1	5	4	2711	3	3719	2	5928	3	3443	2	3254	1	2854	1	1697	2	3506	4	2682	3
986			MUS_Mobil	interview	2020-02-15 16:59:24	22	2	4	1	3	4	4	3	2	2	1	2	1		1	1	2	1	1	1	1		1	1	5	4	2728	3	6191	1	2143	3	4465	2	2611	3	3317	1	2359	4	9101	4	2087	2
988			MUS_Desktop	interview	2020-02-15 17:12:02	20	2	4	1	3	3	3	1	2	1	1	1	1		1	1	2	1	1	1	1		1	4	5	5	5990	3	5827	1	5303	2	3272	2	6388	4	7384	2	9745	4	6741	2	12744	1
989			MUS_Desktop	interview	2020-02-15 17:19:27	21	2	4	1	3	5	3	3	2	2	1	1	2	YouTube	1	2	2	1	1	1	2	YouTube	1	4	5	5	4927	3	3773	2	2790	2	4028	2	5317	2	4638	2	4529	3	3090	3	5765	2
990			MUS_Desktop	interview	2020-02-15 17:27:00	21	2	4	1	3	5	3	2	2	1	1	2	1		1	1	2	1	1	1	1		1	1	5	4	4597	3	4142	1	4853	2	7178	2	3773	4	4633	1	7082	4	11985	5	4712	1
991			MUS_Desktop	interview	2020-02-15 17:27:45	20	2	4	1	3	2	3	2	2	1	2	1	1		1	1	2	1	1	1	1		1	1	5	5	3489	4	3795	1	2057	2	4573	2	3493	3	4447	1	6044	3	3610	5	3775	2
992			MUS_Desktop	interview	2020-02-15 17:43:14	23	2	6	1	3	1	1	1	2	1	1	1	1		1	1	2	1	1	1	1		1	4	5	2	29817	1	14721	1	14468	2	12564	1	8813	4	15034	2	13144	3	9563	5	6885	1
993			MUS_Desktop	interview	2020-02-15 18:50:04	26	2	6	1	3	4	3	1	2	1	1	1	1		1	1	2	1	1	1	1		1	1	5	2	1990	2	2742	2	2495	2	2789	2	6016	3	3786	3	3948	4	2824	2	6431	3
995			MUS_Desktop	interview	2020-02-15 20:06:55	22	2	6	1	3	2	3	4	2	2	1	2	2	Amazon Music	1	1	1	1	1	1	1		2	4	5	4	2521	4	3228	1	3010	3	4434	2	4122	3	3929	1	6765	2	6757	5	4713	4
996			MUS_Desktop	interview	2020-02-15 20:21:28	22	2	4	1	3	2	2	3	2	1	2	2	1		1	2	2	1	1	2	1		1	4	5	4	2891	2	2556	1	1211	3	3913	1	2741	2	3264	1	2118	1	2208	4	2474	2
997			MUS_Mobil	interview	2020-02-15 20:23:37	20	2	4	1	3	4	5	3	2	1	1	2	2	Napster	1	1	2	1	1	1	1		1	1	5	4	3868	4	4648	2	1799	3	2569	2	1914	2	2450	3	2067	3	1815	4	1948	2
998			MUS_Desktop	interview	2020-02-15 20:55:15	22	2	4	1	3	2	3	3	2	1	2	2	1		1	1	2	1	1	1	1		1	1	5	3	7224	2	4118	3	4038	4	5484	3	10951	2	5106	3	7676	3	13270	4	3237	2
1002			MUS_Desktop	interview	2020-02-15 21:13:02	26	1	6	1	1	3	2	2	2	1	1	2	1		1	1	2	1	1	1	1		1	1	5	5	5948	4	3125	2	5154	2	3563	1	6591	3	3641	2	5967	3	4621	3	4374	2
1003			MUS_Desktop	interview	2020-02-15 22:16:15	22	2	4	1	2	1	1	1	2	1	1	1	1		1	1	2	1	1	1	1		1	4	5	4	2427	2	2734	1	1433	3	2616	1	2653	2	2887	1	12338	2	3180	3	3522	3
1008			MUS_Mobil	interview	2020-02-15 22:47:36	23	2	6	1	3	1	2	1	2	1	1	1	1		1	1	2	1	1	1	1		1	3	5	4	15866	2	3758	2	16447	2	3476	3	18012	4	4147	2	6568	4	4108	3	9677	2
1009			MUS_Desktop	interview	2020-02-15 22:57:16	26	1	5	1	3	2	3	1	2	1	1	1	1		1	1	2	1	1	1	1		1	1	5	4	3082	2	1957	2	2091	3	15609	3	6385	2	3406	2	2574	3	3138	5	39066	3
1010			MUS_Desktop	interview	2020-02-15 23:06:13	28	1	6	1	3	3	3	1	2	1	1	1	1		1	1	2	1	1	1	1		1	1	5	3	4239	4	4727	1	1928	4	9593	1	12671	3	5068	2	15745	5	7260	5	3518	4
1011			MUS_Mobil	interview	2020-02-15 23:11:39	21	2	4	1	3	3	3	1	2	1	1	1	1		1	1	2	1	1	1	1		1	4	5	2	3398	1	3173	2	2181	1	2097	2	4088	1	2490	2	3728	3	3607	5	3424	4
1012			MUS_Desktop	interview	2020-02-15 23:17:03	20	2	4	1	3	2	1	2	2	1	1	2	1		1	1	2	1	1	1	1		1	1	5	2	10972	3	2815	2	2818	3	5298	3	14316	3	13410	3	9209	3	4331	5	7586	4
1014			MUS_Desktop	interview	2020-02-15 23:19:32	28	1	6	1	1	1	1	1	2	1	1	1	1		1	2	2	1	1	1	2	Youtube	1	4	5	2	5007	4	3777	1	1706	4	3151	3	3693	3	2970	1	6337	4	3769	1	3400	4
1015			MUS_Mobil	interview	2020-02-15 23:52:07	20	2	4	1	3	3	3	1	2	1	1	1	1		1	1	2	1	1	1	1		1	1	5	2	4295	2	8113	2	4389	2	4294	3	5387	3	2855	3	5865	3	4471	3	3829	2
1016			MUS_Desktop	interview	2020-02-16 00:07:13	20	2	4	1	3	3	3	1	2	1	1	1	1		1	1	2	1	1	1	1		1	3	5	4	5585	2	6520	1	7322	2	4725	3	10527	4	4151	1	4626	4	6619	3	5759	2
1017			MUS_Desktop	interview	2020-02-16 00:52:15	20	2	4	1	3	4	5	1	2	1	1	1	1		1	1	2	1	1	1	1		1	1	5	5	3444	2	4656	2	2840	3	2768	1	5615	3	3334	1	5599	3	3858	4	4650	2
1019			MUS_Mobil	interview	2020-02-16 02:22:24	21
1023			MUS_Desktop	interview	2020-02-16 08:56:51	41	2	4	1	3	5	5	1	1	1	1	1	1		2	1	1	1	1	1	1		2	4	5	4	5511	4	3558	1	1099	4	2772	1	4565	1	2226	1	2858	1	4410	5	5312	4
1025			MUS_Desktop	interview	2020-02-16 09:36:15	19	2	4	1	3	2	4	1	2	1	1	1	1		1	1	2	1	1	1	1		1	1	5	2	5957	4	4468	4	2225	3	2928	4	3246	5	4169	3	3332	4	3811	4	2165	3
1026			MUS_Desktop	interview	2020-02-16 09:37:41	25	1	4	1	3	1	2	1	1	2	1	1	1		1	1	1	2	1	1	1		1	1	5	2	2079	2	1861	2	1837	3	1854	3	4071	4	2693	2	2406	4	3402	3	2975	4
1029			MUS_Desktop	interview	2020-02-16 10:10:49	37	2	6	1	3	2	2	1	1	1	1	1	1		2	1	1	1	1	1	1		2	4	5	1	3963	3	3418	1	1429	2	4925	4	2635	2	3123	1	2524	2	2407	4	2372	2
1030			MUS_Desktop	interview	2020-02-16 10:14:54	28	1	6	1	3	3	3	2	2	2	1	1	1		1	1	1	2	1	1	1		1	1	5	2	8146	2	5803	3	2484	3	2629	4	2151	4	4825	2	10004	4	2421	5	2371	3
1031			MUS_Mobil	interview	2020-02-16 10:20:43	26	2	6	1	3	2	2	1	2	1	1	1	1		1	1	2	1	1	1	1		1	1	5	4	8126	3	2397	2	2486	2	2516	2	7113	3	2121	2	1933	3	2370	4	2546	3
1033			MUS_Desktop	interview	2020-02-16 10:29:07	50	1	3	2	3	2	1	1	1	1	1	1	2	youtube	1	1	1	1	1	1	2	youtube	1	2	5	2	4538	3	7457	3	4385	3	4202	2	7705	4	6714	3	443578	4	10482	5	4244	3
1034			MUS_Desktop	interview	2020-02-16 10:39:06	33	1	6	1	3	4	2	1	2	1	1	1	1		1	1	1	1	1	1	1		2	4	5	4	2435	2	4235	1	4258	2	3002	1	3131	5	3052	1	4689	3	3754	5	2883	2
1035			MUS_Mobil	interview	2020-02-16 10:46:30	21	2	4	1	3	3	3	1	2	1	1	1	1		1	1	2	1	1	1	1		1	1	5	4	2070	3	2402	2	3352	3	3002	4	3493	3	2490	1	5530	3	5617	2	2459	3
1036			MUS_Desktop	interview	2020-02-16 11:10:04	26	2	4	1	3	2	3	2	2	1	1	2	1		1	1	2	1	1	1	1		1	1	5	4	3799	2	5048	1	2000	2	2616	1	2677	2	3365	1	2222	3	3080	4	2651	2
1037			MUS_Desktop	interview	2020-02-16 11:17:37	25	1	6	1	3	4	3	1	2	1	1	1	1		1	1	2	1	1	1	1		1	1	5	3	4898	4	11592	2	18240	4	3659	1	7192	3	8701	3	6332	2	3755	2	6216	3
1038			MUS_Desktop	interview	2020-02-16 11:25:55	19	2	4	1	3	4	4	1	1	2	1	1	1		1	1	1	2	1	1	1		1	4	5	4	5546	2	7010	2	2983	3	6020	2	9944	3	2676	2	5463	3	7251	3	5089	3
1039			MUS_Mobil	interview	2020-02-16 11:31:09	21	1	4	1	3	2	3	3	2	2	1	2	1		1	1	2	1	1	1	1		1	1	5	4	5672	2	4101	1	3589	2	13771	3	5004	5	37909	2	10036	5	2458	5	4658	2
1040			MUS_Desktop	interview	2020-02-16 11:41:58	24	2	4	1	3	3	4	1	2	1	1	1	1		1	1	2	1	1	1	1		1	1	5	4	7043	3	2818	1	2566	3	5226	1	3165	2	3082	2	2933	4	10620	4	4200	3
1041			MUS_Mobil	interview	2020-02-16 11:43:24	20	2	4	1	3	3	3	1	2	1	1	1	1		1	1	2	1	1	1	1		1	1	5	2	7839	2	6860	1	6788	4	4734	3	5078	2	7968	3	7182	4	4680	4	3327	3
1042			MUS_Desktop	interview	2020-02-16 11:45:44	24	2	5	1	2	2	3	2	2	1	1	2	1		1	1	2	1	1	1	1		1	1	5	3	4789	2	2856	1	2008	2	8504	1	3031	3	6143	1	3962	3	10983	4	2746	2
1043			MUS_Desktop	interview	2020-02-16 11:54:25	50	1	3	2	3	3	3	1	1	1	1	1	1		2	1	1	1	1	1	1		2	4	5	3	7322	2	5088	1	2154	2	3073	2	3544	4	2405	4	3374	4	5031	4	3318	2
1044			MUS_Desktop	interview	2020-02-16 12:07:37	21	2	4	1	3	2	3	2	2	1	1	2	1		1	1	2	1	1	1	1		1	1	5	3	2545	2	2411	1	2425	2	3136	3	2986	3	2505	1	1834	3	1833	3	2692	2
1045			MUS_Mobil	interview	2020-02-16 12:25:08	27	2	4	1	3	2	1																		5
1046			MUS_Mobil	interview	2020-02-16 12:26:09	20	2	4	1	3	3	4	1	2	1	1	1	1		1	1	2	1	1	1	1		1	1	5	5	3281	2	2692	1	1580	4	2692	4	2150	3	4096	1	3292	3	2741	5	2668	5
1047			MUS_Mobil	interview	2020-02-16 12:27:16	27	2	4	1	3	1	1	1	1	1	1	1	1		2	1	1	1	1	1	1		2	4	5	5	3274	2	2579	1	1823	2	3680	1	7384	3	4355	2	3916	3	4739	4	4206	2
1048			MUS_Desktop	interview	2020-02-16 12:31:13	27	2	6	1	3	3	3	3	2	2	1	2	1		1	1	2	1	1	1	1		1	1	5	5	3192	2	4659	2	2412	4	3268	1	3817	4	3123	1	3364	2	2006	4	2340	2
1050			MUS_Desktop	interview	2020-02-16 12:44:36	28	2	6	1	3	1	2	1	2	1	1	1	1		1	1	2	1	1	1	1		1	1	5	4	15083	3	4717	2	3120	2	4986	2	13702	2	7643	2	3193	3	28880	4	6304	2
1051			MUS_Desktop	interview	2020-02-16 13:05:59	20	2	4	1	3	3	3	3	2	2	1	2	1		1	1	2	1	1	1	1		1	1	5	3	5699	2	2845	1	2176	2	4441	2	2717	1	2974	2	2814	4	2757	4	4353	2
1052			MUS_Desktop	interview	2020-02-16 13:15:22	24	1	4	1	3	3	2	1	2	1	1	1	1		1	1	1	1	1	1	1		2	4	5	5	2519	2	3093	2	1927	3	1840	3	2433	4	3021	1	1658	3	1553	5	1711	3
1053			MUS_Desktop	interview	2020-02-16 13:20:55	22	1	4	1	3	3	3	2	2	1	1	2	1		1	1	2	1	1	1	1		1	1	5	2	3266	2	8073	1	4154	2	3356	2	2528	4	3428	1	3476	4	3154	3	3579	2
1054			MUS_Mobil	interview	2020-02-16 13:21:56	24	1	4	1	3	2	2	1	1	1	1	1	2	Amazon Prime Musik Unlimited	1	2	2	1	1	1	2	Amazon Prime Musik Unlimited	1	1	5	4	6097	2	5134	1	3132	2	8257	1	3316	4	10804	1	3750	4	4291	5	4700	4
1058			MUS_Desktop	interview	2020-02-16 13:48:41	28	1	4	1	3	4	4	1	2	1	1	1	1		1	1	2	1	1	1	1		1	4	5	4	2827	2	3173	2	3113	3	6108	2	3854	4	2716	2	3286	3	5119	4	2328	3
1059			MUS_Desktop	interview	2020-02-16 14:01:31	21	2	4	1	2	3	4	3	2	1	2	2	1		1	1	2	1	1	1	1		1	1	5	5	21053	3	6318	2	3077	4	3109	3	4899	1	2321	1	3129	2	2565	3	3814	5
1060			MUS_Mobil	interview	2020-02-16 14:04:54	30	2	5	1	3	2	4	2	2	1	1	2	1		1	1	2	1	1	1	1		1	1	5	4	4708	3	3381	1	2651	3	12361	2	5994	4	7689	1	2765	4	2624	3	6301	2
1061			MUS_Mobil	interview	2020-02-16 14:46:33	21	2	4	1	3	2	3	2	2	1	1	2	1		1	1	2	1	1	1	1		1	1	5	4	7082	4	5413	4	2081	3	2516	3	2215	2	1852	2	2485	3	3216	4	2383	5
1062			MUS_Desktop	interview	2020-02-16 15:12:25	19	1	4	1	3	2	2	2	1	1	2	2	1		1	1	1	1	1	2	1		1	4	5	4	6634	3	9637	1	2190	2	3352	1	3731	4	5437	1	2274	2	2346	5	3073	2
1064			MUS_Desktop	interview	2020-02-16 15:47:35	22	2	4	1	3	3	4	3	2	2	2	1	1		1	1	2	1	1	1	1		1	1	5	3	4365	3	2101	1	2423	2	3227	2	3106	5	2036	1	2317	5	2934	5	2286	3
1065			MUS_Mobil	interview	2020-02-16 15:52:30	20	2	4	1	3	2	1	2	2	2	1	1	1		1	1	2	1	1	1	1		1	1	5	3	6332	2	3235	2	2319	2	4216	3	6800	3	4434	3	4616	3	4360	2	6006	3
1066			MUS_Desktop	interview	2020-02-16 16:28:20	24	2	4	1	3	2	2	1	2	1	1	1	1		1	1	2	1	1	1	1		1	1	5	3	4360	4	4860	3	3416	4	12588	2	4628	2	3196	3	4403	3	3986	3	2813	4
1067			MUS_Desktop	interview	2020-02-16 16:44:11	21	2	5	1	3	2	3	3	2	2	1	2	1		1	1	2	1	1	1	1		1	1	5	4	5683	4	3944	1	2424	2	5269	3	6378	3	3969	1	2538	3	2869	3	88080	2
1068			MUS_Desktop	interview	2020-02-16 16:46:29	28	2	6	1	3	2	1	5	2	2	2	2	2	Bandcamp	1	2	2	1	1	1	2	Bandcamp	1	1	5	5	5668	2	14175	2	3852	3	3704	3	6446	2	7260	1	3615	2	4436	4	7553	2
1069			MUS_Desktop	interview	2020-02-16 16:59:52	21	2	4	1	3	3	3	1	2	1	1	1	1		1	1	2	1	1	1	1		1	1	5	3	4007	2	2531	3	6886	1	6184	1	6635	4	3381	2	2923	4	3271	2	3372	2
1070			MUS_Desktop	interview	2020-02-16 17:05:45	23	2	4	1	3	3	4	2	2	1	1	2	1		1	1	2	1	1	1	1		1	1	5	2	3111	3	2984	2	3626	3	2156	3	3856	4	4323	2	2862	4	3102	4	4258	2
1072			MUS_Desktop	interview	2020-02-16 17:11:07	20	1	4	1	3	3	3	4	2	2	1	2	2	Amazon Music	1	1	2	1	1	1	1		1	1	5	3	5292	3	7094	1	6462	3	10483	1	11927	2	5969	2	6327	2	3696	4	3978	2
1073			MUS_Desktop	interview	2020-02-16 17:14:14	25	2	6	1	3	1	1	2	2	1	1	2	1		1	1	2	1	1	1	1		1	1	5	1	6858	2	3298	1	5140	1	2961	1	5904	5	3443	1	5988	5	2437	5	2893	2
1074			MUS_Desktop	interview	2020-02-16 17:25:01	22	2	4	1	3	1	2	1	2	1	1	1	1		1	1	2	1	1	1	1		1	3	5	2	6595	1	2438	1	6626	2	2681	4	10377	4	9666	1	3713	4	3874	5	3416	1
1075			MUS_Desktop	interview	2020-02-16 17:37:50	20	2	4	1	3	2	3	1	1	1	1	1	2	Youtube	1	1	1	1	1	1	2	Youtube	1	4	5	4	5145	3	3754	2	2512	3	3025	3	4246	4	6745	1	6613	3	2882	4	3927	2
1076			MUS_Desktop	interview	2020-02-16 17:40:44	21	2	6	1	3	4	4	2	2	1	2	1	1		1	1	2	1	1	1	1		1	1	5	2	3610	4	3101	2	2612	2	3907	4	4297	3	3189	2	6049	3	3599	2	2708	3
1077			MUS_Mobil	interview	2020-02-16 18:08:39	21	2	4	1	3	2	2	1	2	1	1	1	1		1	1	2	1	1	1	1		1	1	5	5	1968	2	2458	1	2995	2	3141	3	3137	3	3383	1	11337	4	2808	4	3665	2
1079			MUS_Desktop	interview	2020-02-16 18:21:57	20	2	4	1	3	1	2	1	2	1	1	1	1		1	1	2	1	1	1	1		1	1	5	3	2779	3	6002	1	2830	2	2828	2	2930	3	5018	2	7045	3	3227	5	4884	2
1080			MUS_Desktop	interview	2020-02-16 18:35:57	24	2	4	1	3	3	2	2	2	1	1	1	2	Youtube (falls das ebenfalls zählt)	1	2	2	1	1	1	2	Youtube (falls es zählt)	1	1	5	2	6436	3	6140	3	5187	4	7219	3	6684	1	9730	3	5052	3	6250	2	5451	5
1081			MUS_Desktop	interview	2020-02-16 19:06:41	19	2	4	1	3	3	1	2	2	1	1	2	1		1	2	2	1	1	1	2	Youtube	1	1	5	3	3470	4	4010	1	1652	4	4777	4	3705	3	9229	2	5067	2	2634	1	6296	4
1083			MUS_Desktop	interview	2020-02-16 19:38:06	22	1	4	1	3	4	3	1	1	1	2	1	1		1	1	1	1	2	1	1		1	1	5	4	7050	4	4136	3	5807	2	5255	4	7189	4	9235	2	6575	3	4510	2	4333	2
1084			MUS_Mobil	interview	2020-02-16 19:52:09	23	1	4	1	3	3	3																		5
1085			MUS_Mobil	interview	2020-02-16 19:54:34	21	1	4	1	3	5	5	4	2	2	2	2	1		1	1	2	1	1	1	1		1	1	5	1	2922	4	2458	3	1750	4	1923	4	1843	1	2822	3	2357	3	2514	4	3640	2
1086			MUS_Mobil	interview	2020-02-16 20:23:43	29	2	6	1	3	2	3	1	2	1	1	1	1		1	1	2	1	1	1	1		1	1	5	5	1544	4	1606	1	1447	2	2596	2	3225	2	1457	2	1469	1	1514	5	2054	3
1087			MUS_Desktop	interview	2020-02-16 20:29:42	18	2	4	1	3	4	4	1	2	1	1	1	1		1	1	2	1	1	1	1		1	1	5	5	2410	2	3275	1	1982	2	1979	2	2289	3	2476	2	2316	5	3196	2	3587	1
1088			MUS_Mobil	interview	2020-02-16 20:33:40	21	1	4	1	3	2	3	1	2	1	1	1	1		1	1	2	1	1	1	1		1	1	5	4	2640	2	2126	2	5162	2	3004	3	6558	3	2926	4	2762	2	1650	2	2517	2
1090			MUS_Desktop	interview	2020-02-16 20:52:56	25	2	4	1	3	1	1	1	1	1	1	1	2	amazon music	1	1	1	1	1	1	2	amazon music	1	4	5	4	4856	4	3723	1	3046	3	6738	3	14456	1	4816	1	4356	2	4381	4	3843	2
1091			MUS_Desktop	interview	2020-02-16 21:05:18	22	2	4	1	3	3	4	1	1	1	1	1	1		2	1	1	1	1	1	1		2	4	5	3	5912	3	3935	1	1903	3	9839	3	5080	2	7862	1	6175	3	11059	4	3981	3
1096			MUS_Desktop	interview	2020-02-16 22:32:39	22	1	4	1	3	1	2	2	2	2	1	1	1		1	2	2	2	1	1	1		1	1	5	3	4154	1	3196	1	2510	1	2355	3	3960	4	4065	1	3627	4	3032	4	6261	3
1097			MUS_Desktop	interview	2020-02-16 23:06:05	21	2	4	1	3	1	2	2	2	2	1	1	1		1	1	1	1	1	1	1		2	4	5	3	9901	4	3405	3	2798	2	5401	2	4689	2	3326	2	3398	2	2612	4	3515	4
1099			MUS_Desktop	interview	2020-02-16 23:26:19	22	2	4	1	3	3	3	1	2	1	1	1	1		1	1	2	1	1	1	1		1	1	5	5	2689	3	6201	2	2516	3	7086	3	4515	4	4980	1	2444	2	8005	2	2633	3
1100			MUS_Mobil	interview	2020-02-16 23:27:03	25	1	4	1	3	2	3	3	2	1	2	2	1		1	1	2	1	1	1	1		1	2	5	2	4096	4	3573	4	3980	3	6497	4	9596	5	2836	1	3539	3	3443	4	5446	3
1101			MUS_Desktop	interview	2020-02-17 00:13:40	23	2	6	1	3	3	5	2	2	2	1	1	1		1	1	2	1	1	1	1		1	3	5	5	5611	3	2355	2	2698	2	7659	3	3499	5	2507	1	2410	4	7498	2	4170	3
1102			MUS_Mobil	interview	2020-02-17 02:08:08	30	2	6	1	3	1	2	2	2	1	1	2	1		1	1	2	1	1	1	1		1	1	5	4	2422	2	2522	1	2605	3	2127	2	1766	2	3108	1	2560	4	1830	3	3498	2
1104			MUS_Desktop	interview	2020-02-17 08:01:53	21	2	4	1	3	3	3	3	2	2	1	2	1		1	2	2	2	1	1	1		1	1	5	5	2871	3	2880	1	2606	2	2957	2	3409	3	7902	1	5078	4	4063	2	3980	1
1105			MUS_Desktop	interview	2020-02-17 08:21:26	25	2	6	1	3	1	1	2	1	1	1	2	2	Amazon Prime Music	1	1	1	1	1	1	2	Amazon Prime Music	1	4	5	2	2291	2	6499	4	8299	2	2114	3	3235	4	5650	4	3803	4	1971	3	5682	2
1107			MUS_Desktop	interview	2020-02-17 08:35:28	21	2	4	1	3	2	3	2	2	1	1	1	2	Amazon Music, Tidal	1	1	2	1	1	1	1		1	1	5	4	3243	3	6996	1	4061	2	4419	2	10450	2	4766	2	3731	1	4976	5	4751	4
1108			MUS_Desktop	interview	2020-02-17 08:43:16	23	2	5	1	3	3	4	4	2	2	1	2	2	iTunes und YouTube	1	2	2	1	1	2	1		1	1	5	4	7056	3	4718	1	3072	3	3924	2	4165	3	4772	2	4077	4	8161	3	3427	3
1109			MUS_Desktop	interview	2020-02-17 08:46:20	30	1	6	1	3	4	3	1	2	1	1	1	1		1	1	2	1	1	1	1		1	1	5	3	564	2	498	4	565	3	535	2	795	3	3875	3	786	2	634	4	5397	1
1110			MUS_Mobil	interview	2020-02-17 08:56:18	26	2	6	1	3	3	4	1	2	1	1	1	1		1	1	2	1	1	1	1		1	1	5	1	6478	3	7728	2	4440	2	6140	1	9455	3	6234	3	4464	3	4342	2	4196	4
1111			MUS_Mobil	interview	2020-02-17 09:09:15	23	2	6	1	3	2	1	2	2	1	2	1	1		1	1	2	1	1	1	1		1	1	5	2	3231	1	6309	1	2260	2	3363	2	2831	2	2782	2	3693	2	3729	2	2267	4
1114			MUS_Desktop	interview	2020-02-17 09:32:34	27	2	6	1	3	2	3	3	2	1	1	2	2	Amazon Music	1	1	2	1	1	1	1		1	1	5	5	2218	3	2801	1	2545	3	3923	3	2469	3	8090	1	2990	4	2058	4	2518	2
1115			MUS_Desktop	interview	2020-02-17 09:42:05	27	2	6	1	2	3	3	1	2	1	1	1	1		1	1	2	1	1	1	1		1	1	5	5	6228	3	3505	1	10602	4	3884	2	4467	2	3514	1	4172	4	2755	5	5913	2
1116			MUS_Mobil	interview	2020-02-17 10:08:44	19	1	4	1	3	3	4	2	2	1	1	1	2	Amazon Music	1	1	2	1	1	1	1		1	2	5	4	6868	4	3771	2	3579	4	4237	2	10421	1	2458	2	3257	3	3156	4	3106	3
1118			MUS_Mobil	interview	2020-02-17 10:17:54	20	2	4	1	2	2	1	3	2	1	2	1	2	YouTube	1	1	1	1	1	1	2	YouTube	1	3	5	3	5350	2	3879	1	2645	4	8282	1	2392	3	2757	2	5842	3	1976	5	2456	2
1119			MUS_Desktop	interview	2020-02-17 10:25:52	24	2	4	1	3	5	4	3	2	1	2	2	1		1	1	2	1	1	1	1		1	1	5	4	5555	2	4289	1	3513	3	6133	2	4204	4	6582	1	2427	4	4865	3	6136	2
1120			MUS_Desktop	interview	2020-02-17 10:27:41	27	2	6	1	3	3	2	2	2	1	1	2	1		1	2	2	1	1	1	2	youtube	1	4	5	1	5337	3	9065	2	5347	2	7660	2	6135	3	3818	4	4043	3	3202	2	7498	3
1121			MUS_Mobil	interview	2020-02-17 10:30:56	23	2	4	1	3	1	2	1	2	1	1	1	1		1	1	2	1	1	1	1		1	1	5	3	4077	4	3347	2	1537	3	3025	2	2501	2	2930	2	2164	2	4661	3	3636	3
1122			MUS_Desktop	interview	2020-02-17 10:35:54	25	1	4	1	3	1	2	2	2	1	1	2	1		1	1	2	1	1	1	1		1	3	5	4	4907	3	4783	2	3519	3	5342	2	6094	4	5109	2	3582	3	2972	4	4447	2
1123			MUS_Desktop	interview	2020-02-17 10:36:07	32	2	6	2	3	4	4	2	2	1	1	2	1		1	1	2	1	1	1	1		1	4	5	3	11086	2	4089	1	4226	3	4386	2	4852	5	5057	2	5681	5	7631	3	6018	3
1124			MUS_Desktop	interview	2020-02-17 10:59:38	22	2	4	1	3	5	4	2	2	1	1	1	2	YouTube	1	2	2	1	1	1	2	YouTube	1	1	5	5	3167	3	3985	1	1539	3	9243	2	5672	1	2919	1	2051	1	5137	4	4386	3
1125			MUS_Desktop	interview	2020-02-17 11:00:19	22	2	6	1	3	2	2	1	2	1	1	1	1		1	1	2	1	1	1	1		1	1	5	2	5665	2	8918	2	10447	2	3057	4	4930	3	5126	1	6647	4	2331	3	1384480	2
1126			MUS_Desktop	interview	2020-02-17 11:00:24	21	2	4	1	3	3	3	1	2	1	1	1	1		1	1	2	1	1	1	1		1	1	5	2	1976	3	1507	4	2153	2	2139	2	1674	2	2531	4	1519	2	3382	4	2255	3
1127			MUS_Desktop	interview	2020-02-17 11:00:35	21	2	4	1	3	3	4	2	2	1	1	2	1		1	1	2	1	1	1	1		1	1	5	5	6071	4	3169	2	1902	4	2179	2	6500	1	2449	1	3175	2	2685	5	2702	3
1128			MUS_Mobil	interview	2020-02-17 11:02:19	28	1	6	1	3	5	5	1	2	1	1	1	1		1	1	2	1	1	1	1		1	1	5	2	8070	4	2839	2	8769	2	4964	3	4014	1	4699	2	3622	2	2374	4	4340	2
1129			MUS_Desktop	interview	2020-02-17 11:24:38	28	1	4	1	3	1	1	1	1	1	1	1	1		2	1	1	1	1	1	1		2	4	5	2	12763	2	5131	2	3435	2	4935	3	12030	5	12012	3	7567	5	11883	5	7854	2
1130			MUS_Desktop	interview	2020-02-17 11:28:00	23	2	4	1	3	4	4	1	2	1	1	1	1		1	1	2	1	1	1	1		1	1	5	2	3893	2	2651	4	3022	2	2628	3	2672	3	3848	1	2915	3	2744	5	2949	4
1131			MUS_Mobil	interview	2020-02-17 11:34:24	19	2	4	1	3	4	4	2	2	1	2	1	1		1	1	2	1	1	1	1		1	1	5	4	4897	4	4313	2	9018	4	5725	4	2231	3	5025	1	2938	3	2861	3	4762	2
1132			MUS_Desktop	interview	2020-02-17 11:37:35	22	2	6	1	3	2	2	2	2	1	1	1	2	Youtube-converter	1	1	2	1	1	1	1		1	4	5	2	4145	3	3773	3	13696	3	7438	4	3228	4	3252	2	5316	4	4686	3	3624	4
1135			MUS_Mobil	interview	2020-02-17 12:16:57	23	2	4	1	3	5	5	4	2	2	2	1	2	YouTube	1	2	2	1	1	1	2	YouTube	1	1	1	3	6328	2	4596	1	5183	2	5598	2	5845	3	7234	1	3874	2	3912	5	2987	4
1138			MUS_Desktop	interview	2020-02-17 12:41:19	22	2	4	1	3	4	3	2	2	1	1	2	1		1	1	1	1	1	2	1		1	4	5	1	2796	2	5348	1	2489	2	4689	3	7703	4	4569	1	2794	3	5643	3	3440	3
1141			MUS_Mobil	interview	2020-02-17 12:55:44	23	2	5	1	3	5	4	2	2	1	1	2	1		1	1	1	1	1	2	1		1	4	5	3	11927	3	3180	2	5555	3	4598	2	3984	1	4329	1	3458	4	3239	2	2410	4
1142			MUS_Desktop	interview	2020-02-17 12:59:11	25	1	4	1	3	2	2	1	2	1	1	1	1		1	1	2	1	1	1	1		1	1	5	3	5126	2	2885	1	4870	2	6366	1	11863	2	3844	2	4478	4	3570	5	3352	3
1143			MUS_Mobil	interview	2020-02-17 13:16:27	21	2	4	1	3	3	3	2	2	1	1	1	2	Freegal Music	1	2	2	1	1	1	2	Freegal Music	1	4	5	2	4018	3	6718	2	6787	4	3598	2	4187	4	9241	3	3449	3	7638	2	3939	3
1145			MUS_Desktop	interview	2020-02-17 13:30:22	24	2	4	1	3	2	4	1	2	1	1	1	1		1	1	2	1	1	1	1		1	1	5	4	3349	3	3704	2	2873	3	3803	2	3006	3	3427	2	4822	3	4659	4	3425	4
1146			MUS_Desktop	interview	2020-02-17 13:41:49	25	2	4	1	3	4	5	1	2	1	1	1	1		1	1	2	1	1	1	1		1	1	5	2	7241	2	3592	2	3851	2	4209	3	3148	4	5219	2	3448	3	13229	4	9975	2
1148			MUS_Desktop	interview	2020-02-17 13:44:18	31	2	6	1	3	4	1	2	2	2	1	1	1		1	2	2	2	1	1	1		1	3	5	1	3834	3	3251	3	3006	3	6089	4	5492	4	4123	2	7250	3	3134	1	2997	2
1149			MUS_Desktop	interview	2020-02-17 14:04:39	25	1	6	1	3	2	2	1	1	1	1	2	1		1	1	1	1	1	1	1		2	4	5	4	11762	2	9011	1	2043	3	4219	2	5148	2	5923	1	4125	5	5835	3	11803	3
1150			MUS_Desktop	interview	2020-02-17 14:06:12	23	2	6	1	3	4	3	3	2	1	1	2	2	YouTube	1	2	2	1	1	1	2	YouTube	1	1	5	2	4161	2	6711	2	3711	3	4563	4	7066	2	4520	2	3777	3	6807	4	6966	4
1151			MUS_Desktop	interview	2020-02-17 14:11:41	22	2	4	1	3	2	2	1	2	1	1	1	1		1	1	2	1	1	1	1		1	4	5	4	2096	3	2078	2	1992	3	4907	2	2167	2	2378	1	3527	3	2582	5	3581	3
1152			MUS_Desktop	interview	2020-02-17 14:20:45	23	2	6	1	3	1	3	1	1	1	1	1	1		2	1	1	1	1	1	1		2	4	5	1	2205	2	2433	2	2494	2	3246	2	8487	2	4993	4	3980	2	3698	2	4479	2
1153			MUS_Mobil	interview	2020-02-17 14:23:08	23	1	4	1	3	3	3	2	2	1	1	2	1		1	1	2	1	1	1	1		1	1	5	4	3538	3	2162	1	1987	3	2086	3	3484	3	3465	2	4185	3	3160	5	2156	2
1154			MUS_Desktop	interview	2020-02-17 14:28:33	23	2	4	1	3	1	2	3	2	1	1	2	2	Youtube, COLORS-Channel	1	1	2	1	1	1	1		1	1	5	4	5450	2	5197	1	1873	1	3423	3	3191	4	3249	1	3054	4	4512	4	4188	2
1155			MUS_Desktop	interview	2020-02-17 14:28:36	20	2	4	1	2	4	5	3	2	1	1	2	2	Youtube downloader	1	1	2	1	1	1	1		1	1	5	5	6035	2	18075	1	3232	3	3340	2	6624	1	6705	1	3310	2	8050	4	4668	4
1156			MUS_Mobil	interview	2020-02-17 14:39:12	19	1	4	1	3	5	5	3	2	1	2	2	1		1	1	2	1	1	1	1		1	1	5	3	3146	2	2784	2	1711	4	2280	3	6561	3	5029	2	1817	3	3384	5	3322	2
1157			MUS_Desktop	interview	2020-02-17 14:43:18	25	2	6	1	3	4	4	2	2	1	1	2	1		1	3	2	1	1	2	2	Youtube	1	1	5	4	2417	2	5218	2	2748	2	3042	3	2490	4	2869	1	1976	4	2241	4	3719	3
1158			MUS_Desktop	interview	2020-02-17 15:08:07	21	1	4	1	3	1	1	3	2	2	1	2	1		1	1	2	1	1	1	1		1	1	5	5	4140	2	2230	1	3649	2	2195	1	3501	5	2929	1	2336	4	6920	2	2831	1
1159			MUS_Desktop	interview	2020-02-17 15:45:10	23	2	4	1	3	3	3	3	2	2	1	1	2	Napster	1	1	2	1	1	1	1		1	1	5	4	6439	4	3778	2	3034	4	3893	2	4630	2	5773	3	4938	2	5988	4	4579	5
1160			MUS_Desktop	interview	2020-02-17 15:55:22	22	1	6	1	3	2	3	1	2	1	1	1	1		1	1	2	1	1	1	1		1	1	5	2	6385	2	3696	2	2462	2	4876	2	4772	4	3717	5	6128	4	4101	3	7314	2
1161			MUS_Desktop	interview	2020-02-17 16:03:21	25	2	6	1	3	5	2	2	2	1	1	2	1		1	1	2	1	1	1	1		1	1	5	5	3849	3	1710	1	1632	2	2501	2	3689	2	2142	1	2731	2	2837	5	2626	3
1162			MUS_Desktop	interview	2020-02-17 16:24:05	21	2	4	1	3	3	4	1	2	1	1	1	1		1	1	2	1	1	1	1		1	1	5	3	3089	1	2692	1	2034	1	2835	3	4001	4	3474	1	2672	4	3189	4	3646	2
1163			MUS_Desktop	interview	2020-02-17 16:50:54	30	1	4	1	3	5	5	2	2	1	1	1	2	YouTube	1	2	2	1	1	1	2	YouTube	1	1	5	5	5451	2	8588	2	4105	2	5053	1	5527	4	4871	3	5786	3	4593	3	5457	2
1164			MUS_Mobil	interview	2020-02-17 16:53:06	20
1165			MUS_Desktop	interview	2020-02-17 16:54:50	20	2	4	1	3	4	4	1	2	1	1	1	1		1	1	1	1	1	1	1		2	4	5	2	4382	4	4999	1	8994	2	2620	2	3930	2	7058	2	5442	3	3219	4	5781	2
1166			MUS_Desktop	interview	2020-02-17 17:10:50	22	1	4	1	2	4	4	3	2	1	1	2	2	Amazon Music	1	1	2	1	1	1	1		1	1	5	3	16143	2	5939	1	3043	3	4282	3	9387	4	12053	1	7498	4	3541	4	4394	1
1168			MUS_Desktop	interview	2020-02-17 17:25:52	22	2	6	1	3	2	2	1	2	1	1	1	1		1	1	2	1	1	1	1		1	1	5	3	4241	3	2540	2	9750	3	3360	4	4648	2	4180	3	5358	3	5225	1	2979	2
1169			MUS_Desktop	interview	2020-02-17 17:27:20	27	1	4	1	1	5	5	2	2	1	1	2	1		1	2	2	1	1	2	1		1	1	5	4	5423	3	6467	2	4842	2	5306	3	26335	4	9531	1	4235	3	3513	5	4879	3
1171			MUS_Desktop	interview	2020-02-17 18:00:13	19	1	4	1	3	5
1172			MUS_Desktop	interview	2020-02-17 18:01:11	19	1	4	1	3	4	5	1	2	1	1	1	1		1	1	2	1	1	1	1		1	1	5	4	4888	2	4885	1	2611	1	4468	2	3915	4	9986	3	2912	4	6589	3	5253	2
1174			MUS_Desktop	interview	2020-02-17 18:03:46	22	2	4	1	3	4	3	1	2	1	1	1	1		1	2	2	1	1	1	2	Youtube (ich weiß nicht, ob das als Streamingdienst zählt)	1	1	5	3	6662	3	2491	1	2067	2	4401	1	3606	2	4965	1	5453	3	4023	5	6091	2
1175			MUS_Desktop	interview	2020-02-17 18:07:32	20	2	4	1	3	2	3	3	2	2	1	1	2	mixcloud	1	1	2	1	1	1	1		1	1	5	5	3403	2	2289	1	2496	2	4860	4	3653	3	4180	1	3271	2	3874	4	4261	1
1176			MUS_Desktop	interview	2020-02-17 18:08:48	24	1	4	1	3	3	4	2	2	1	1	2	1		1	1	2	1	1	1	1		1	1	5	4	3367	4	8508	1	1854	2	5329	3	6204	3	5914	2	8322	2	3757	5	4103	3
1179			MUS_Mobil	interview	2020-02-17 20:02:39	23	2	6	1	3	1	1	2	2	1	1	2	1		1	1	2	1	1	1	1		1	4	5	2	5932	3	3269	2	1565	2	2923	2	5597	3	2594	4	3457	3	5091	2	3178	3
1181			MUS_Desktop	interview	2020-02-17 20:29:32	18	1	4	1	3	3	4	2	2	2	1	1	1		1	1	2	1	1	1	1		1	1	5	2	7768	2	7804	2	3723	3	4662	1	2363	2	3481	3	11790	2	4999	4	2987	2
1183			MUS_Desktop	interview	2020-02-17 20:48:13	21	2	4	1	3	2	3	1	2	1	1	1	1		1	1	2	1	1	1	1		1	4	5	4	2710	2	3222	3	2807	3	3154	4	5630	4	4033	2	4157	4	2078	2	3978	3
1184			MUS_Desktop	interview	2020-02-17 21:10:31	23	2	4	1	3	2	1	1	2	1	1	1	1		1	1	2	1	1	1	1		1	1	5	4	3496	2	3983	1	1865	2	3744	2	2337	3	9283	1	2687	2	3565	5	3163	2
1185			MUS_Mobil	interview	2020-02-17 21:24:48	20	2	4	1	3	5	5	2	2	1	1	2	1		1	1	2	1	1	1	1		1	1	5	5	2697	3	5062	2	3506	5	2752	3	6228	3	3454	1	2716	3	3579	2	4185	5
1187			MUS_Desktop	interview	2020-02-17 22:57:50	22	2	4	1	3	4	2	3	2	1	2	2	1		1	1	2	1	1	1	1		1	3	5	4	8321	5	2158	2	2006	4	2220	3	6530	4	2553	1	2454	4	6785	5	2694	3
1189			MUS_Mobil	interview	2020-02-17 23:27:23	19	2	4	1	3	4	5	3	2	1	2	2	1		1	1	2	1	1	1	1		1	2	5	5	3483	5	2908	1	1713	5	2730	3	2934	1	54569	1	37053	1	1575	4	13428	5
1190			MUS_Desktop	interview	2020-02-17 23:36:03	25	1	5	1	3	2	4	1	2	1	1	1	1		1	1	2	1	1	1	1		1	1	3	3	600	3	483	3	516	3	578	3	499	3	882	3	624	3	492	3	529	3
1191			MUS_Mobil	interview	2020-02-18 00:28:03	24	2	6	1	3	2	3	1	2	1	1	1	1		1	1	2	1	1	1	1		1	1	5	1	9010	3	3537	3	3581	3	5065	3	9115	4	3168	3	5778	3	3250	2	2615	3
1193			MUS_Desktop	interview	2020-02-18 02:37:17	20	1	5	1	3	3	3	2	2	1	1	2	1		1	1	1	1	1	1	1		2	3	5	2	7382	4	8610	3	12841	3	5790	3	11226	3	9593	2	8650	3	11684	4	11774	4
1194			MUS_Desktop	interview	2020-02-18 07:45:35	23	2	5	1	3	3	1	1	2	1	1	1	1		1	2	2	1	1	1	2	youtube	1	1	5	3	3945	3	5491	2	3188	2	3767	3	4006	1	7151	3	3634	2	2542	1	4379	2
1197			MUS_Desktop	interview	2020-02-18 08:32:44	31	1	4	1	3	2	4	1	2	1	1	1	1		1	1	1	1	1	1	1		2	4	5	4	2680	2	2635	2	1319	3	2700	2	7508	2	2072	1	1976	2	2851	5	2146	4
1198			MUS_Desktop	interview	2020-02-18 10:13:29	24	2	6	2	3	3	3	1	2	1	1	1	1		1	1	2	1	1	1	1		1	1	5	4	4811	3	7922	2	9275	2	4616	2	3225	4	8209	2	5076	3	8448	3	7368	2
1200			MUS_Desktop	interview	2020-02-18 10:30:21	36	1	4	1	3	1	2	1	1	1	1	1	1		2	1	1	1	1	1	1		2	4	5	5	3339	2	4201	2	3846	2	5805	4	4031	5	2207	1	4397	5	5349	5	3151	2
1202			MUS_Desktop	interview	2020-02-18 10:48:59	23	2	4	1	1	2	3	1	2	1	1	1	1		1	1	2	1	1	1	1		1	3	5	4	3162	4	9049	2	2764	3	4327	2	6312	1	5654	2	7695	2	3500	4	3467	4
1203			MUS_Desktop	interview	2020-02-18 10:53:01	24	2	6	1	3	3	2	3	2	2	1	1	2	Amazon Music	1	1	2	1	1	1	1		1	1	5	4	4301	3	13857	1	3631	2	10545	2	4305	4	13098	2	4774	3	5091	4	4452	2
1204			MUS_Mobil	interview	2020-02-18 10:53:33	23	2	6	1	3	2	1	1	2	1	1	1	1		1	1	2	1	1	1	1		1	1	5	1	5647	2	4265	2	1844	2	5329	3	5498	5	2815	4	3428	4	2918	5	2278	1
1205			MUS_Desktop	interview	2020-02-18 11:33:13	43	2	6	1	2	1	1	1	2	1	1	1	1		1	1	1	1	1	1	1		2	4	5	5	4888	2	3020	4	1475	2	6548	2	2682	4	5389	1	4433	4	4714	4	3120	2
1206			MUS_Desktop	interview	2020-02-18 11:33:21	23	1	6	1	3	2	3	4	2	2	2	2	1		1	1	2	1	1	1	1		1	1	5	4	1950	3	1626	1	3434	2	1743	2	1482	2	1747	1	1763	1	3461	5	2331	2
1208			MUS_Desktop	interview	2020-02-18 11:40:53	31	2	6	1	3	2	2	3	2	1	2	2	1		1	1	2	1	1	1	1		1	1	5	5	4266	2	3242	1	2673	3	2826	1	2528	5	2662	1	2285	5	5292	3	4865	1
1209			MUS_Mobil	interview	2020-02-18 11:50:49	21	2	4	1	3	2	3	2	2	1	1	1	2	Amazon music	1	1	2	1	1	1	1		1	1	5	4	6460	3	2417	2	1502	3	3755	3	2896	4	2070	1	1754	4	2126	3	3731	2
1212			MUS_Desktop	interview	2020-02-18 12:39:12	21	2	4	1	3	1	2	2	2	1	1	1	2	Amazon Music	1	1	2	1	1	1	1		1	3	5	4	4848	3	16745	2	5854	2	5134	3	3402	2	4675	2	3243	2	6792	5	3288	3
1213			MUS_Desktop	interview	2020-02-18 13:00:02	22	2	4	1	3	2	3	2	2	1	1	2	1		1	1	2	1	1	1	1		1	1	5	4	1778	4	2258	1	1778	4	4226	2	2066	4	2210	1	9490	2	2235	3	4660	3
1214			MUS_Desktop	interview	2020-02-18 13:02:28	25	2	6	1	3	3	3	1	2	1	1	1	1		1	1	1	1	1	1	1		2	4	5	3	3401	2	3183	1	2387	1	4628	1	1702	2	2782	1	2472	4	2470	5	3394	2
1215			MUS_Mobil	interview	2020-02-18 13:08:59	19	2	4	1	3	3	3	2	2	2	1	1	1		1	1	1	2	1	1	1		1	1	5	5	6379	3	5165	2	9102	1	3768	3	3044	3	9840	1	4550	4	2652	2	3816	2
1216			MUS_Desktop	interview	2020-02-18 13:22:27	20	3	4	1	3	3	4	2	2	1	1	1	2	Juke	1	1	2	1	1	1	1		1	1	5	3	9182	3	4343	2	4169	2	8429	1	3235	3	4911	2	3108	3	3013	4	4349	1
1218			MUS_Desktop	interview	2020-02-18 13:33:43	26	2	6	1	3	1	1	2	2	1	1	1	2	Amazon Prime Music	1	1	2	1	1	1	1		1	2	5	3	2793	3	3341	2	2255	2	3073	3	2511	3	6973	2	2142	2	10053	2	10331	4
1222			MUS_Mobil	interview	2020-02-18 14:07:19	20	2	4	1	-9	3	3	4	2	2	2	2	1		1	1	1	1	2	1	1		1	1	5	4	7031	3	3198	1	3786	2	5666	2	7124	3	4152	2	4014	5	2567	4	6871	3
1223			MUS_Desktop	interview	2020-02-18 14:10:33	20	2	4	1	3	1	1	3	2	1	2	2	1		1	1	2	1	1	1	1		1	1	5	4	3133	4	1969	1	1804	4	9010	4	5159	1	2681	1	3469	2	2365	4	5272	3
1225			MUS_Desktop	interview	2020-02-18 14:27:44	21	2	4	1	3	3	4	3	2	1	1	2	2	Youtube	1	3	2	1	1	2	2	Youtube	1	4	5	4	5172	4	2608	3	4213	3	2738	3	3481	1	5785	2	2672	3	4933	4	4435	3
1226			MUS_Mobil	interview	2020-02-18 14:33:31	21	2	4	1	3	1	2	1	2	1	1	1	1		1	1	2	1	1	1	1		1	1	5	3	12948	2	2601	1	6658	2	5191	3	4193	3	3835	1	3144	3	9062	2	5618	2
1227			MUS_Desktop	interview	2020-02-18 14:41:40	34	2	6	2	3	2	2	1	1	1	1	1	2	YouTube, sofern man es noch als Streaming-Dienst bezeichnen kann	1	1	1	1	1	1	1		2	4	5	4	8756	2	2449	1	2789	1	6066	1	6500	4	13853	1	5713	4	9156	2	7497	2
1228			MUS_Desktop	interview	2020-02-18 14:54:09	19	2	4	1	3	5	5	1	2	1	1	1	1		1	1	2	1	1	1	1		1	1	5	5	2867	4	3883	2	2159	4	3907	2	5584	3	3399	3	2522	3	2416	4	4546	3
1229			MUS_Mobil	interview	2020-02-18 16:07:36	22	1	3	1	3	3	3	2	2	1	2	1	1		1	1	2	1	1	1	1		1	1	5	3	4676	1	2897	2	1849	2	2257	3	3254	1	7938	1	2304	3	3720	4	11471	3
1231			MUS_Mobil	interview	2020-02-18 16:50:17	23	2	6	1	3	2	3	1	2	1	1	1	1		1	1	2	1	1	1	1		1	4	5	3	5016	3	2138	1	2786	2	2995	2	4815	4	19097	1	5132	4	10670	2	2582	3
1233			MUS_Desktop	interview	2020-02-18 17:22:45	20	1	5	1	3	4	4	1	1	2	1	1	1		1	1	1	1	1	1	1		2	4	5	2	5390	3	2228	1	4816	2	5007	1	4535	2	7586	3	9622	4	5277	5	3710	3
1234			MUS_Desktop	interview	2020-02-18 17:47:23	23	1	5	1	3	3	4	1	1	2	1	1	1		1	1	1	2	1	1	1		1	1	5	1	3639	2	3925	2	2694	2	3920	3	5028	2	2652	5	3380	4	3526	2	10790	1
1235			MUS_Desktop	interview	2020-02-18 17:50:45	27	2	6	1	3	1	1	1	1	1	1	1	2	Youtube	1	1	1	1	1	1	2	Youtube	1	4	5	5	1667	2	2190	1	3124	4	3939	2	3981	3	2354	1	1745	3	3401	3	3496	2
1236			MUS_Desktop	interview	2020-02-18 18:00:51	31	2	4	1	3	2	2	1	2	1	1	1	1		1	1	2	1	1	1	1		1	4	5	4	16688	3	9381	1	10254	2	6483	2	10693	3	24782	1	3639	3	20764	2	10839	2
1239			MUS_Desktop	interview	2020-02-18 19:45:24	20	1	4	1	3	3	3	2	2	1	2	1	1		1	1	2	1	1	1	1		1	1	5	4	3946	2	3585	2	2690	2	3218	3	3564	5	2003	2	2707	5	2960	3	6471	2
1240			MUS_Desktop	interview	2020-02-18 20:17:43	39	1	6	1	1	5	5	1	1	1	1	1	2	Amazon	1	1	1	1	1	1	2	Amazon Unlimited	1	1	5	4	3579	1	4531	1	2668	1	2563	1	34942	3	4346	1	2605	3	3922	5	19732	1
1241			MUS_Desktop	interview	2020-02-18 21:58:42	35	2	4	1	3	2	2	1	1	1	1	1	2	amazon prime music	1	1	1	1	1	1	2	amazon prime music	1	4	2	4	4415	4	2918	2	2850	4	4036	2	5182	3	4610	1	9482	2	2790	3	5317	4
1242			MUS_Mobil	interview	2020-02-18 22:57:28	21	2	4	1	3	3	4	1	2	1	1	1	1		1	1	2	1	1	1	1		1	1	5	3	3985	3	7592	4	83	2	2836	4	2821	4	3778	1	2843	4	3306	5	2221	2
1246			MUS_Desktop	interview	2020-02-19 09:56:04	30	2	4	1	3	3	3	2	2	1	1	2	1		1	1	2	1	1	1	1		1	1	5	3	2770	3	4303	3	5652	4	2743	3	4011	2	2691	1	5260	2	4706	2	7225	4
1247			MUS_Mobil	interview	2020-02-19 10:42:22	34	1	4	1	3	2	3	1	2	1	1	1	1		1	1	1	1	1	1	1		2	4	5	4	7067	1	2610	1	2148	1	2551	3	2765	3	2849	2	3367	3	3967	5	3783	2
1248			MUS_Desktop	interview	2020-02-19 11:05:51	25	2	6	1	3	4	3	2	2	1	1	2	1		1	1	2	1	1	1	1		1	1	5	4	2934	2	3195	1	2637	2	10303	2	2014	3	3624	1	6162	3	4330	4	2596	2
1249			MUS_Desktop	interview	2020-02-19 11:31:02	23	1	6	1	3	1	1	1	2	1	1	1	1		1	1	1	1	1	1	1		2	4	5	1	5760	3	3899	2	3433	2	5237	2	4731	5	4673	5	9303	2	3212	3	8999	2
1256			MUS_Desktop	interview	2020-02-19 13:51:16	26	2	6	1	3	4	4	3	2	2	1	2	1		1	2	1	2	1	2	1		1	3	5	5	13622	5	14744	1	8903	3	14992	2	13739	1	12216	1	12723	3	14617	4	8913	2
1257			MUS_Desktop	interview	2020-02-19 15:33:33	22	2	4	1	3	1	1	1	2	1	1	1	1		1	1	2	1	1	1	1		1	4	5	5	1784	3	6198	2	4577	4	6618	3	7816	1	4134	1	3594	3	3439	5	2497	3
1259			MUS_Desktop	interview	2020-02-19 16:09:50	23	1	4	1	3	2	3	5	2	2	2	2	2	YouTube Music	1	1	2	1	1	1	1		1	1	5	2	3004	2	5115	3	3282	3	3995	1	6275	5	2298	3	3570	4	4338	5	2802	2
1260			MUS_Mobil	interview	2020-02-19 16:59:34	23	1	4	1	3	3	2	2	2	1	1	1	2	Amazon Music	1	1	1	1	1	1	2	Amazon Music	1	1	5	1	4844	4	4134	2	5049	2	5353	2	17701	3	5853	3	9611	4	6910	2	2360	4
1262			MUS_Mobil	interview	2020-02-19 18:30:47	24	2	6	1	3	1	1	1	2	1	1	1	1		1	1	2	1	1	1	1		1	3	1	5	9141	5	7582	1	5012	3	3286	3	3914	1	6881	3	7421	3	3956	1	9808	2
1266			MUS_Desktop	interview	2020-02-19 21:39:00	22	2	4	1	3	1	1	2	2	1	1	2	1		1	1	2	1	1	1	1		1	1	5	4	6237	2	5425	2	7954	2	8557	4	5674	3	3567	2	2859	4	12763	2	8387	1
1268			MUS_Desktop	interview	2020-02-19 23:17:00	23	2	6	1	3	1	2	2	2	1	1	2	1		1	1	2	1	1	1	1		1	3	5	2	6087	4	5113	1	2901	3	2881	4	5108	4	5368	3	11253	4	3565	4	4569	3
1269			MUS_Desktop	interview	2020-02-19 23:42:36	38	2	6	1	2	2	2	2	2	2	1	1	1		1	2	2	2	1	1	1		1	1	5	4	6082	2	3199	2	2049	2	3122	2	3472	3	4038	1	3614	2	2699	2	3241	4
1270			MUS_Desktop	interview	2020-02-19 23:42:55	24	2	6	1	3	2	2	1	1	1	1	1	1		2	1	1	1	1	1	1		2	4	5	3	5536	2	8563	2	2404	2	3051	3	3191	4	3995	3	4678	4	5771	3	5632	2
1271			MUS_Desktop	interview	2020-02-20 07:53:24	25	2	4	1	3	3	2	1	2	1	1	1	1		1	1	2	1	1	1	1		1	1	5	4	3043	3	1819	1	1699	2	2484	3	2803	4	2644	2	1658	4	1184	3	2603	2
1272			MUS_Mobil	interview	2020-02-20 09:12:10	25	2	4	1	3	3	3	1	2	1	1	1	1		1	1	2	1	1	1	1		1	1	5	3	5322	3	4723	1	2120	3	3569	1	8786	3	7068	3	4320	4	3569	4	4658	1
1273			MUS_Mobil	interview	2020-02-20 09:38:28	20	2	4	1	3	4	3	1	1	1	2	1	1		1	1	1	1	2	1	1		1	1	5	3	2365	3	1458	2	1284	3	2016	3	2081	4	1317	1	2787	4	1924	5	2118	4
1274			MUS_Desktop	interview	2020-02-20 10:02:36	22	2	4	1	3	2	2	1	2	1	1	1	1		1	1	2	1	1	1	1		1	1	5	5	2873	4	2896	1	6392	3	3232	3	5419	4	6984	1	6902	3	3504	4	3900	2
1275			MUS_Desktop	interview	2020-02-20 10:12:13	20	2	4	1	3	3	3	3	2	1	2	2	1		1	1	2	1	1	1	1		1	1	5	5	4929	4	4164	1	5458	3	4395	2	5917	3	5328	1	3463	3	5711	5	2563	3
1276			MUS_Desktop	interview	2020-02-20 12:06:46	20	2	5	1	3	5	5	2	2	2	1	1	1		1	1	1	2	1	1	1		1	1	5	2	5347	3	2940	1	3717	3	9079	2	3359	3	5178	2	4936	4	3393	5	6032	3
1278			MUS_Desktop	interview	2020-02-20 13:51:48	23	2	4	1	3	3	3	1	2	1	1	1	1		1	1	2	1	1	1	1		1	4	5	1	4282	3	4364	3	2587	4	2562	4	4778	2	2840	3	3727	4	3203	4	4427	4
1279			MUS_Desktop	interview	2020-02-20 14:29:30	28	2	4	1	3	3	2	2	2	1	1	2	1		1	1	2	1	1	1	1		1	1	5	5	3081	3	4679	1	2053	2	8495	1	2652	4	3265	1	7921	3	7581	5	3693	4
1280			MUS_Mobil	interview	2020-02-20 14:50:10	26	2	6	1	3	3	4	3	2	1	2	2	1		1	1	2	1	1	1	1		1	1	5	4	12517	3	4417	1	1455	3	10637	2	1696	2	13169	1	2096	2	2140	4	2417	3
1281			MUS_Desktop	interview	2020-02-20 16:28:33	22	2	6	1	3	4	4	1	2	1	1	1	1		1	1	2	1	1	1	1		1	1	5	3	2016	1	2071	2	2021	1	2284	1	2343	2	3582	2	4917	1	2985	4	3445	2
1291			MUS_Desktop	interview	2020-02-21 10:02:36	29	2	6	2	2	1	1	1	2	1	1	1	1		1	1	1	1	1	1	1		2	4	5	5	2213	5	2890	1	6005	4	8588	2	10768	3	2816	1	2037	3	8338	5	1563	2
1292			MUS_Desktop	interview	2020-02-21 12:29:10	20	2	4	1	3	1	1	1	2	1	1	1	1		1	1	2	1	1	1	1		1	1	5	2	4114	3	4679	1	3246	2	2811	3	7822	2	3115	2	2404	3	3715	4	5082	3
1293			MUS_Desktop	interview	2020-02-21 12:49:01	28	1	5	1	3	3	3	3	2	2	1	1	2	Youtube	1	2	1	2	1	1	2	Youtube	1	1	5	5	4185	2	3072	2	1527	3	3891	3	5062	3	3012	1	6537	4	3941	3	5195	3
1294			MUS_Desktop	interview	2020-02-21 13:06:08	23	1	4	1	3	4	3	3	2	2	1	1	2	Bandcamp	1	1	2	1	1	1	1		1	1	5	4	6280	5	3661	3	3075	5	3174	2	2179	2	1607	1	1699	2	2020	3	3263	4
1295			MUS_Desktop	interview	2020-02-21 14:41:14	21	2	4	1	2	4	4	2	2	2	1	1	1		1	2	2	2	1	1	1		1	1	5	5	6413	3	8288	1	8273	1	4850	1	3500	4	10697	1	5388	4	20821	5	4567	1
1296			MUS_Mobil	interview	2020-02-21 15:16:12	24	2	4	1	3	2	2	3	2	2	1	1	2	Amazon Music	1	1	1	1	1	1	2	Amazon-Music	1	1	5	2	2963	4	1938	2	2198	4	3101	3	3748	3	14966	4	4437	4	2097	2	2584	4
1298			MUS_Desktop	interview	2020-02-21 21:20:40	34	2	7	1	2	2	3	2	2	1	1	1	2	Amazon Prime Music	1	1	1	1	1	1	2	Amazon Prime Music	1	1	5	5	11989	3	4495	1	2335	2	5589	2	3241	2	3611	1	5460	2	4859	5	3784	3
1299			MUS_Mobil	interview	2020-02-21 21:48:00	60	2	4	2	3	3	3	1	1	1	1	1	1		2	1	1	1	1	1	1		2	4	5	4	5631	3	8282	2	2362	2	3363	3	5298	3	4332	2	4983	4	4841	2	5764	2
1300			MUS_Desktop	interview	2020-02-21 22:47:07	23	2	4	1	2	5	3	1	2	1	1	1	1		1	1	2	1	1	1	1		1	1	5	2	4335	2	1754	1	4177	1	4162	2	1794	3	4332	1	2867	4	5218	4	2583	3
1302			MUS_Mobil	interview	2020-02-22 02:11:43	27	1	4	1	3	2	3	1	2	1	1	1	1		1	1	2	1	1	1	1		1	1	5	1	17238	2	5843	2	9654	2	16995	4	17228	4	8154	3	25232	5	23694	4	8600	4
1304			MUS_Desktop	interview	2020-02-22 11:01:25	23	2	6	1	3	4	4	2	2	1	2	1	1		1	1	2	1	1	1	1		1	1	5	5	2602	1	2571	1	1505	2	3525	3	3534	4	4021	2	2178	4	2838	5	3175	2
1305			MUS_Desktop	interview	2020-02-22 11:02:39	22	2	4	1	3	4	4	3	2	2	1	2	1		1	2	2	2	1	1	1		1	1	5	5	3936	1	3046	1	2597	2	3035	1	4377	3	5877	1	3363	5	3026	5	2665	2
1309			MUS_Mobil	interview	2020-02-22 11:38:58	26	2	6	1	3	1	1	1	1	1	1	1	2	Amazon music	1	1	1	1	1	1	1		2	4	5	2	3325	2	8014	3	3283	3	8586	4	4207	4	3075	4	3509	3	6353	2	8950	2
1310			MUS_Desktop	interview	2020-02-22 16:24:25	25	2	4	1	3	5	4	1	2	1	1	1	1		1	1	2	1	1	1	1		1	1	5	2	2537	3	4232	2	2065	3	2396	3	3255	2	2575	2	2519	3	3858	2	2604	2
1311			MUS_Desktop	interview	2020-02-22 18:22:27	24	2	4	1	3	2	1	1	2	1	1	1	1		1	1	2	1	1	1	1		1	4	5	4	4082	2	4582	1	2217	2	5203	1	2952	3	3286	1	2675	4	2592	5	4635	2
1312			MUS_Desktop	interview	2020-02-22 18:28:08	24	1	4	1	3	2	2	1	1	1	2	1	1		1	1	1	1	2	1	1		1	2	5	4	2827	3	1610	2	2681	2	1546	2	1706	3	10349	1	2307	3	2554	3	1586	2
1313			MUS_Desktop	interview	2020-02-22 22:00:23	31	2	6	2	3	2	2	1	2	1	1	1	1		1	1	2	1	1	1	1		1	1	5	2	1557	4	1236	2	2294	3	2133	4	2452	4	22092	1	3282	3	1434	4	4082	5
1318			MUS_Desktop	interview	2020-02-23 11:01:24	22	2	4	1	3	3	4	1	2	1	1	1	1		1	1	2	1	1	1	1		1	1	5	4	2153	3	1878	1	4101	2	3541	2	4434	3	2280	1	2214	4	2835	4	2338	2
1319			MUS_Desktop	interview	2020-02-23 11:12:26	29	1	6	1	3	2	3	1	2	1	1	1	1		1	1	1	1	1	1	1		2	4	5	3	3763	2	3051	2	4059	2	3794	4	2052	3	1682	4	1796	3	1018	4	1587	2
1320			MUS_Mobil	interview	2020-02-23 11:25:19	21	2	4	1	3	2	3	2	2	1	1	2	1		1	1	2	1	1	1	1		1	1	5	5	2733	2	3266	2	1984	3	3417	2	3682	3	2215	1	1815	3	3215	4	2077	3
1323			MUS_Desktop	interview	2020-02-23 12:27:54	21	1	4	1	3	3	3	3	2	1	1	2	2	Google Play Music	1	1	1	1	1	1	1		2	4	5	5	4250	4	6671	1	5529	3	12393	2	4495	4	6109	1	7080	1	2706	5	2752	3
1325			MUS_Desktop	interview	2020-02-23 12:29:45	19	2	4	2	3	5	4	2	2	1	1	1	2	amazon Music	1	2	2	1	1	1	2	Amazon Music	1	1	5	5	15023	2	3164	1	2404	3	8945	1	3105	4	4392	2	3045	5	4655	3	7286	1
1326			MUS_Desktop	interview	2020-02-23 12:47:33	24	1	4	1	3	5	5	2	2	1	2	1	1		1	1	2	1	1	1	1		1	1	5	2	3786	2	2345	1	1940	3	3379	2	5526	3	5814	1	6351	3	2441	5	3290	1
1327			MUS_Desktop	interview	2020-02-23 14:56:30	24	2	6	1	3	2	2	1	2	1	1	1	1		1	1	2	1	1	1	1		1	1	5	4	2064	2	2311	1	1182	2	1315	2	2720	4	1761	5	1839	5	1470	4	2571	2
1328			MUS_Desktop	interview	2020-02-23 17:00:57	19	2	4	1	3	5	4	1	1	1	2	1	1		1	1	1	1	2	1	1		1	2	5	4	5987	4	5224	1	3498	2	4689	2	6723	3	4073	1	3560	2	6712	3	16672	2
1329			MUS_Desktop	interview	2020-02-23 19:13:58	24	2	6	1	3	1	2	1	2	1	1	1	1		1	1	2	1	1	1	1		1	1	5	4	4197	1	4370	1	1858	2	3080	1	3543	3	2660	3	3466	3	2689	4	4305	2
1330			MUS_Desktop	interview	2020-02-23 19:27:32	21	2	4	1	3	3	3	1	2	1	1	1	1		1	1	1	1	1	1	1		2	4	5	4	4264	3	5507	2	2405	2	7867	4	9680	3	4570	1	6213	3	4673	4	6076	3
1331			MUS_Desktop	interview	2020-02-23 19:53:36	24	2	5	1	3	4	3	2	2	1	1	2	1		1	1	2	1	1	1	1		1	1	5	4	4147	3	2680	2	1932	3	3659	3	3916	4	4982	1	3031	2	3715	4	6240	2
1332			MUS_Mobil	interview	2020-02-23 20:31:43	19	2	4	1	3	4	4	1	2	1	1	1	1		1	1	2	1	1	1	1		1	1	5	5	5318	3	6702	1	3874	2	5537	1	2442	3	4213	3	7822	3	4245	5	3709	2
1333			MUS_Desktop	interview	2020-02-23 21:31:37	20	2	4	1	1	4	4																		5
1334			MUS_Desktop	interview	2020-02-23 21:37:30	20	2	4	1	1	4	4	2	2	1	1	1	2	YouTube	1	2	2	1	1	1	2	YouTube	1	1	5	5	3246	4	7363	2	3724	3	4506	2	5849	2	7440	2	6898	2	4496	5	9038	5
1336			MUS_Desktop	interview	2020-02-24 09:00:08	23	2	6	1	3	3	1	2	2	1	2	1	1		1	1	2	1	1	1	1		1	4	5	2	8093	4	3053	2	2953	3	16317	4	2795	4	5989	4	6260	4	7127	4	7576	2
1342			MUS_Desktop	interview	2020-02-24 10:46:22	28	1	6	1	3	2	3	2	2	1	1	2	1		1	2	2	1	1	2	1		1	1	5	4	1804	2	1451	1	3035	3	2027	2	1299	3	7130	2	1747	4	1491	2	2340	2
1343			MUS_Desktop	interview	2020-02-24 11:28:51	24	2	5	1	3	2	3	2	2	1	1	2	1		1	1	2	1	1	1	1		1	1	5	2	5090	1	6900	2	4800	2	7637	2	6599	4	4771	3	3536	5	5737	3	3089	2
1344			MUS_Desktop	interview	2020-02-24 11:50:39	19	2	4	1	3	2	3	2	2	1	1	1	2	Amazon Music	1	2	2	1	1	1	2	Amazon Music	1	1	5	1	7839	2	4121	2	2637	2	4515	2	4200	5	10406	4	4076	5	3702	4	7865	2
1345			MUS_Desktop	interview	2020-02-24 12:00:20	28	2	6	1	1	5	4	2	2	1	1	1	2	Bandcamp	1	1	2	1	1	1	1		1	1	5	5	3439	4	5123	1	28990	3	5527	3	15804	2	2927	1	2700	3	3065	5	8733	3
1346			MUS_Desktop	interview	2020-02-24 13:36:39	21	2	4	1	3	1	1	1	2	1	1	1	1		1	1	2	1	1	1	1		1	1	5	5	56204	1	2138	1	1868	1	5179	1	2485	4	6428	1	5956	4	2230	4	3899	1
1347			MUS_Desktop	interview	2020-02-24 13:41:41	19	2	4	1	2	2	3	1	2	1	1	1	1		1	1	2	1	1	1	1		1	1	5	4	3875	4	3920	2	2153	2	13711	3	3103	1	2099	2	3975	2	2756	4	3256	2
1348			MUS_Mobil	interview	2020-02-24 14:30:05	20	1	4	1	1	3	3	1	1	1	1	1	2	Youtube Music	1	1	1	1	1	1	2	Youtube Music	1	1	5	5	4694	2	2803	1	2621	4	5199	1	4123	4	5180	1	3397	4	4812	5	4275	1
1350			MUS_Desktop	interview	2020-02-24 18:50:03	24	2	6	1	3	1	1	1	2	1	1	1	1		1	1	2	1	1	1	1		1	4	5	4	4169	3	3767	2	6996	3	5335	3	4620	3	6815	1	4268	1	2615	5	2469	3
1354			MUS_Desktop	interview	2020-02-25 00:08:17	24	2	4	1	3	3	2	1	2	1	1	1	1		1	1	2	1	1	1	1		1	1	5	3	8362	4	5219	1	21492	2	6295	3	3440	2	4470	3	3295	3	6325	4	2911	3
1355			MUS_Mobil	interview	2020-02-25 00:21:11	27	2	4	1	3	2	4	2	2	1	1	2	1		1	2	2	1	1	2	1		1	1	5	5	3392	4	3700	2	2426	2	4916	2	3951	2	4517	1	3983	3	2396	4	9220	4
1359			MUS_Desktop	interview	2020-02-25 12:01:15	23	1	6	1	2	4	5	3	2	2	1	2	1		1	2	2	1	1	2	1		1	1	5	4	2067	1	1930	1	1180	2	2140	1	1672	4	1342	1	1713	4	1389	5	1784	1
1361			MUS_Mobil	interview	2020-02-25 13:11:54	20	2	4	1	3	2	3	2	2	1	1	2	1		1	1	2	1	1	1	1		1	1	5	4	8103	3	4786	2	4447	3	4951	3	4296	2	3266	1	2895	3	15316	4	3232	3
1362			MUS_Desktop	interview	2020-02-25 13:48:46	32	2	6	2	3	1	1	2	2	1	1	2	1		1	1	2	1	1	1	1		1	4	5	5	2083	4	1755	1	1939	1	2200	1	1845	1	2420	1	1492	2	1827	4	2100	2
1363			MUS_Mobil	interview	2020-02-25 14:53:15	21	2	4	1	3	3	4	2	2	1	1	2	1		1	1	2	1	1	1	1		1	1	5	1	2553	3	2813	2	1738	2	1979	2	3977	2	2588	3	3306	2	2803	2	2207	2
1364			MUS_Desktop	interview	2020-02-25 14:57:42	29	2	4	1	3	3	3	1	2	1	1	1	1		1	1	2	1	1	1	1		1	1	5	4	6177	3	5149	1	2034	3	5443	2	4462	4	9664	1	3888	4	5834	2	3452	4
1365			MUS_Desktop	interview	2020-02-25 15:40:01	26	2	6	1	3	2	2	1	2	1	1	1	1		1	1	2	1	1	1	1		1	1	5	3	5921	3	3464	2	4271	4	9763	3	3815	4	2990	3	4804	3	3086	2	3256	4
1369			MUS_Desktop	interview	2020-02-25 21:14:32	24	2	6	1	3	3	3	2	2	1	2	1	1		1	1	1	1	1	1	1		2	4	5	5	3955	3	3064	1	1486	2	3689	1	3098	2	2577	1	3209	2	2960	5	3056	4
1374			MUS_Desktop	interview	2020-02-26 11:49:26	21	1	4	1	3	2	3	3	2	1	2	2	1		1	1	2	1	1	1	1		1	1	5	2	4281	2	8528	1	5297	2	4767	2	3507	4	6437	3	3162	5	5116	2	6101	2
1375			MUS_Desktop	interview	2020-02-26 12:53:55	26	2	6	1	3	3	4	2	2	2	1	1	1		1	1	1	2	1	1	1		1	3	5	4	3029	4	2367	1	2308	4	2316	4	5408	2	4170	1	2745	2	2529	4	4195	4
1377			MUS_Desktop	interview	2020-02-26 13:09:08	24	1	6	1	3	1	1																		5
1378			MUS_Desktop	interview	2020-02-26 15:45:47	24	1	4	1	3	1	2	2	2	1	1	2	1		1	1	2	1	1	1	1		1	4	5	5	3398	3	2009	2	6408	4	4415	3	7238	2	3051	1	2580	3	3798	5	2911	3
1379			MUS_Desktop	interview	2020-02-26 16:59:12	29	2	6	1	3	3	3	1	1	1	1	1	1		2	1	1	1	1	1	1		2	4	5	5	3451	2	6736	1	2286	3	4268	2	7369	3	4335	1	2904	2	3186	5	3268	3
1380			MUS_Mobil	interview	2020-02-26 17:22:42	24	2	4	1	1	3	4	2	2	1	1	2	1		1	1	2	1	1	1	1		1	1	5	4	10988	5	5010	1	6815	5	13301	2	12008	3	20312	1	4067	4	9935	4	24876	2
1384			MUS_Mobil	interview	2020-02-26 19:21:24	19	2	4	1	3	5	5	2	2	2	1	1	1		1	2	2	2	1	1	1		1	2	5	4	2409	4	1865	2	2697	4	7471	3	9751	3	4549	1	13737	2	2417	4	4053	4
1385			MUS_Mobil	interview	2020-02-26 19:27:34	30	2	4	1	3	3	2	1	2	1	1	1	1		1	1	2	1	1	1	1		1	1	5	2	2953	3	5254	2	1883	2	2133	4	3161	1	2061	3	2638	2	1785	2	2574	2
1387			MUS_Desktop	interview	2020-02-26 22:02:04	24	1	4	1	3	1	2	1	2	1	1	1	1		1	1	2	1	1	1	1		1	4	5	1	4121	2	5525	2	4566	2	3758	3	8896	4	3363	3	5074	4	4388	4	6813	2
1389			MUS_Desktop	interview	2020-02-27 01:37:14	26	2	4	1	3	5	5	4	2	2	1	2	2	YouTube-Videos	1	2	2	1	1	2	1		1	1	5	5	2424	1	3111	1	2042	2	3861	1	2942	4	4111	1	1356	5	2877	5	3333	2
1390			MUS_Desktop	interview	2020-02-27 02:48:38	12	3	3	2	3	1	5	1	1	2	1	1	1		1	1	1	1	1	2	1		1	3	4	2	258	2	645	1	682	1	203	2	470	2	399	1	172	1	163	1	172	4
1392			MUS_Desktop	interview	2020-02-27 11:14:49	20	2	4	1	3	3	2	2	2	1	1	2	1		1	2	2	1	1	2	1		1	1	5	1	5359	2	2984	2	3398	3	6061	3	3714	1	3062	5	3955	3	2508	3	9609	3
1393			MUS_Desktop	interview	2020-02-27 11:26:49	26	1	6	1	1	4	5	1	1	1	1	1	1		2	1	1	1	1	1	1		2	4	5	2	2819	3	2566	1	2203	4	2753	1	3308	3	2261	3	4309	3	2969	3	4087	3
1394			MUS_Desktop	interview	2020-02-27 11:28:40	25	2	4	1	3	2	3	3	2	2	1	2	1		1	1	2	1	1	1	1		1	1	5	4	2318	2	1514	1	1407	2	1806	2	2596	4	2318	2	2011	4	3489	2	2813	1
1395			MUS_Desktop	interview	2020-02-27 12:07:29	25	1	6	1	3	4	2	3	2	2	1	2	1		1	1	2	1	1	1	1		1	1	5	3	3166	2	2086	1	2030	1	4473	3	7314	4	5185	3	4413	4	2800	3	4926	2
1396			MUS_Desktop	interview	2020-02-27 12:13:02	20	2	4	1	3	2	4	2	2	1	1	1	2	Google Play Music	1	1	1	1	1	1	2	Google Play Music	1	1	5	4	4440	2	3329	1	6924	4	5189	4	6456	3	4111	1	2954	4	2095	3	4018	2
1398			MUS_Desktop	interview	2020-02-27 14:01:45	23	2	4	1	3	1	2	2	2	1	1	2	1		1	1	1	1	1	1	2	Youtube, online Radio	1	4	5	5	2159	3	1836	1	1462	3	2837	1	2744	1	1716	2	1513	4	3130	5	1973	1
1399			MUS_Desktop	interview	2020-02-27 15:02:38	30	1	6	1	3	2	3	2	1	1	1	2	2	bandcamp, myspace	1	1	1	1	1	1	1		2	4	5	3	3140	2	2564	2	1892	2	3918	2	2491	2	2701	1	5675	3	3109	5	2733	1
1400			MUS_Desktop	interview	2020-02-27 17:36:11	26	2	6	1	3	2	3	2	2	1	1	2	1		1	1	2	1	1	1	1		1	3	5	4	2605	3	2158	2	1867	3	2885	2	2659	3	2587	2	2153	4	2433	4	3195	4
1404			MUS_Mobil	interview	2020-02-27 22:44:44	20	2	4	1	3	3	3	3	2	1	2	2	1		1	1	2	1	1	1	1		1	1	5	4	3413	5	2634	2	7115	3	5013	3	6816	3	6716	2	4667	3	7432	4	5214	3
1407			MUS_Desktop	interview	2020-02-28 10:52:38	28	1	6	1	3	4	3	2	2	2	1	1	1		1	1	2	1	1	1	1		1	1	5	3	4923	3	3010	2	2378	3	3810	3	7314	3	3314	2	2961	4	4785	1	4357	2
1411			MUS_Desktop	interview	2020-02-28 11:48:46	24	1	6	1	1	1	1	2	2	1	1	2	1		1	1	1	1	1	1	1		2	4	5	5	2270	1	2619	1	1728	2	3884	1	1419	4	4048	1	10826	3	2300	5	5309	1
1412			MUS_Desktop	interview	2020-02-28 14:36:10	24	2	6	2	3	3	4	2	2	1	1	1	2	youtube	1	2	2	1	1	1	2	Youtube	1	4	5	3	4287	2	2201	2	1844	2	2361	2	2029	4	4391	2	3137	3	2524	4	2165	1
1414			MUS_Desktop	interview	2020-02-28 23:13:04	29	1	6	1	3	2	3	1	1	2	1	1	1		1	1	1	2	1	1	1		1	1	5	4	3012	3	2378	1	2311	2	2865	1	2896	3	4657	2	2346	3	2245	2	3830	2
1419			MUS_Desktop	interview	2020-02-29 13:57:30	24	2	6	1	3	2	2	1	2	1	1	1	1		1	1	1	1	1	1	2	Youtube	1	3	5	5	2219	2	2107	1	1955	2	2194	2	3929	2	28497	1	4483	1	2675	5	2156	2
1420			MUS_Desktop	interview	2020-02-29 14:31:46	18	2	4	1	3	2	3	1	2	1	1	1	1		1	1	2	1	1	1	1		1	1	5	4	4962	3	2355	2	2364	3	3064	4	2998	2	5585	1	2222	2	4552	2	3703	4
1423			MUS_Desktop	interview	2020-02-29 16:38:35	26	2	5	1	3	2	1	1	2	1	1	1	1		1	1	2	1	1	1	1		1	1	5	2	2150	2	3893	2	2547	2	2091	2	1343	3	2442	4	8075	2	1478	2	3437	2
1424			MUS_Desktop	interview	2020-02-29 17:53:47	23	1	4	1	3	3	2	1	2	1	1	1	1		1	1	2	1	1	1	1		1	1	5	4	8810	2	3264	3	1644	2	5619	2	1970	3	5890	2	4405	4	1763	3	3154	2
1425			MUS_Desktop	interview	2020-02-29 22:32:19	27	2	6	1	3	2	3	3	2	2	1	2	1		1	2	2	2	1	1	1		1	1	5	2	8144	3	4059	3	2887	2	4220	2	3671	4	2617	2	2862	4	2151	3	2384	2
1426			MUS_Desktop	interview	2020-02-29 23:09:46	41	2	6	2	3	1	1	1	1	1	1	1	2	Namen vergessen	1	1	1	1	1	1	1		2	4	5	3	2432	3	6312	1	2633	3	4407	2	2304	2	2826	3	6442	2	3053	4	2942	3
1429			MUS_Desktop	interview	2020-03-01 10:00:40	30	1	6	1	3	3	3	1	2	1	1	1	1		1	1	2	1	1	1	1		1	1	5	1	2050	2	3283	2	3482	2	2075	4	1964	4	1989	4	5971	4	2899	3	2771	2
1434			MUS_Desktop	interview	2020-03-01 16:53:00	25	2	3	1	3	2	1	1	1	2	1	1	1		1	1	1	2	1	1	1		1	4	5	4	2063	3	3334	2	1341	2	1879	3	2352	3	1408	1	1068	3	1376	3	4284	2
1435			MUS_Desktop	interview	2020-03-01 19:02:21	62	2	6	2	3	2	3	1	2	1	1	1	1		1	1	2	1	1	1	1		1	4	3	2	5909	4	4301	2	5230	4	4876	3	8066	3	4640	2	3812	3	4861	3	11300	3
1441			MUS_Desktop	interview	2020-03-02 11:00:30	27	2	6	2	3	2	3	1	2	1	1	1	1		1	1	2	1	1	1	1		1	4	5	5	1858	3	2242	1	2001	1	1643	2	2908	3	2722	2	1452	5	2955	5	1362	2
1443			MUS_Desktop	interview	2020-03-02 12:19:11	26	2	6	1	3	1	1	2	2	1	1	1	2	Youtube	1	1	1	1	1	1	2	Youtube	1	2	5	4	5050	3	6660	1	1893	2	2660	2	3737	4	3097	1	4332	3	3596	2	3222	2
1444			MUS_Desktop	interview	2020-03-02 14:22:58	19	2	4	1	3	1	2	1	2	1	1	1	1		1	1	2	1	1	1	1		1	1	5	2	8550	4	3410	4	2370	4	3036	4	4412	2	2915	2	9027	3	3499	5	2931	3
1447			MUS_Desktop	interview	2020-03-02 17:42:38	26	1	6	1	3	2	2	3	2	2	1	2	1		1	1	2	1	1	1	1		1	1	5	2	3607	3	3422	2	2975	3	3720	3	2468	1	5765	3	3835	4	5128	4	2662	3
1448			MUS_Desktop	interview	2020-03-02 19:05:53	25	2	6	1	3	5	5	2	2	1	1	2	1		1	1	2	1	1	1	1		1	1	5	5	5057	3	3883	2	37150	3	3210	3	4033	1	4226	1	3247	3	4154	3	4398	2
1449			MUS_Desktop	interview	2020-03-02 19:36:07	25	2	6	1	3	2	2	2	2	2	1	1	1		1	2	2	1	2	1	1		1	4	5	5	5787	3	4512	1	3100	3	5246	2	8485	3	12857	1	3334	2	5698	4	7566	3
1453			MUS_Mobil	interview	2020-03-03 10:25:07	24	2	6	1	3	3	2	2	2	1	2	1	1		1	1	2	1	1	1	1		1	1	5	3	1965	2	1358	2	1148	2	2214	2	2098	3	2090	3	2739	3	2231	3	2032	2
1456			MUS_Desktop	interview	2020-03-03 16:30:23	29	2	6	1	3	4	2	1	2	1	1	1	1		1	1	2	1	1	1	1		1	1	5	4	37730	4	2610	2	1706	2	5685	2	3141	2	1680	2	2542	2	3319	2	3063	2
1457			MUS_Desktop	interview	2020-03-03 18:31:54	22	2	4	1	3	5	3	3	2	1	1	2	2	Amazon Music	1	1	2	1	1	1	1		1	1	5	3	2926	3	2075	2	1774	3	3151	3	1982	2	2453	2	2090	2	1982	4	2826	4
1461			MUS_Desktop	interview	2020-03-03 19:50:29	24	2	4	1	3	3	2	1	1	1	2	1	1		1	1	1	1	2	1	1		1	1	2	2	3723	4	4418	2	5547	3	3583	2	3535	1	3139	2	3053	1	3494	3	3882	3
1462			MUS_Desktop	interview	2020-03-03 21:48:28	32	2	6	2	3	1	2	1	2	1	1	1	1		1	1	1	1	1	1	1		2	3	5	2	2334	2	3774	2	2805	2	1516	2	50545	4	1882	4	1320	3	909	2	698	2
1468			MUS_Desktop	interview	2020-03-04 13:37:22	34	1	6	2	3	2	3	1	1	1	1	1	2	prime music	1	1	1	1	1	1	1		2	3	5	3	790	3	148	2	1028	3	1274	2	345	3	396	4	1676	3	307	3	1560	3
1469			MUS_Desktop	interview	2020-03-04 16:07:01	26	2	6	1	3	4	4	2	2	1	1	1	2	YouTube	1	1	1	1	1	1	2	YouTube	1	2	5	4	3020	3	6969	2	3411	2	8793	2	4417	3	4602	3	3916	3	3252	2	2789	3
1471			MUS_Desktop	interview	2020-03-04 17:23:05	21	2	6	1	3	4	5	2	2	1	1	2	1		1	1	2	1	1	1	1		1	1	5	4	3815	3	21863	2	7653	2	66660	2	36068	3	6464	2	2980	4	35612	3	44337	2
1477			MUS_Desktop	interview	2020-03-05 08:45:30	24	2	6	1	3	2	1	2	2	1	1	1	2	Amazon Music	1	1	2	1	1	1	1		1	1	5	2	4319	4	3595	2	4978	4	3087	3	3067	2	3548	3	4342	2	2383	4	6022	3
1481			MUS_Desktop	interview	2020-03-05 10:49:34	26	1	4	1	3	4	4	2	2	1	1	1	2	Amazon Music	1	1	2	1	1	1	1		1	1	5	3	7499	3	2708	2	4497	3	4617	2	3833	4	4567	2	2569	3	5689	4	3164	3
1482			MUS_Desktop	interview	2020-03-05 13:08:47	22	2	4	1	3	1	1	1	1	1	1	1	2	Amazon Music	1	1	1	1	1	1	2	Amazon Music	1	2	5	1	1988	1	3053	1	2226	3	3661	3	3102	4	4389	3	4328	4	6755	2	5629	4
1486			MUS_Desktop	interview	2020-03-06 09:04:09	33	1	6	2	3	3	2	1	1	1	1	1	1		2	1	1	1	1	1	1		2	4	5	4	882	3	1611	3	1139	3	1435	3	1482	4	1713	3	1748	4	1338	4	1994	3
1488			MUS_Desktop	interview	2020-03-06 10:12:29	29	2	6	1	3	2	3	2	2	2	1	1	1		1	1	1	1	1	1	1		2	4	5	5	4439	1	11946	2	5301	2	3395	1	3465	3	6704	2	3269	4	7637	4	3487	2
1492			MUS_Desktop	interview	2020-03-06 10:25:41	25	2	6	1	3	1	1	2	2	2	1	1	1		1	1	2	1	1	1	1		1	3	5	1	2211	2	2603	1	9690	3	2244	4	3282	2	5844	3	2666	3	2833	1	20252	3
1493			MUS_Desktop	interview	2020-03-06 11:40:51	24	1	6	1	3	5	3	1	2	1	1	1	1		1	1	2	1	1	1	1		1	1	5	2	4214	3	2275	2	2364	2	2150	2	10411	3	2427	1	2996	3	3415	2	4831	2
1494			MUS_Desktop	interview	2020-03-06 12:46:46	24	2	4	1	3	2	1	2	2	2	1	1	1		1	1	2	1	1	1	1		1	1	5	2	5563	3	4250	2	2355	4	2684	3	2728	3	3254	1	4702	3	2140	2	3050	3
1495			MUS_Desktop	interview	2020-03-06 14:49:47	26	2	6	1	3	2	4	1	2	1	1	1	1		1	1	2	1	1	1	1		1	1	5	2	18383	2	7170	2	3754	3	6695	2	20361	2	2986	1	2828	3	6733	1	4297	2
1496			MUS_Desktop	interview	2020-03-06 18:15:47	25	2	6	1	3	1	2	2	2	1	1	2	1		1	1	1	1	1	1	1		2	4	5	4	2607	2	2626	2	1445	2	2211	2	3522	3	7812	2	2900	4	7751	4	2211	2
1501			MUS_Mobil	interview	2020-03-07 13:07:31	22	2	4	1	3	4	4	1	2	1	1	1	1		1	1	2	1	1	1	1		1	1	5	5	2978	4	2437	2	1979	2	3677	3	2914	4	3354	2	3851	4	2821	2	3782	4
1506			MUS_Desktop	interview	2020-03-07 19:27:43	23	2	6	2	3	2	2	1	2	1	1	1	1		1	1	2	1	1	1	1		1	1	5	1	4205	2	5144	2	3575	2	4166	3	3774	3	3812	4	3578	3	4250	1	5384	1
1507			MUS_Desktop	interview	2020-03-07 19:29:59	26	2	4	1	3	2	2	1	1	1	1	1	2	Amazon Music	1	1	1	1	1	1	2	Amazon Music	1	2	5	4	3726	3	1697	1	3226	3	8556	3	3093	3	2816	2	1388	3	2215	4	1841	2
1510			MUS_Desktop	interview	2020-03-08 08:16:57	50	2	6	2	3	2	3	1	1	1	1	1	1		2	1	1	1	1	1	1		2	4	5	5	4434	2	2593	2	3036	3	3013	2	21363	4	3469	1	2598	4	2631	4	3537	2
1511			MUS_Desktop	interview	2020-03-08 15:34:01	23	1	4	1	3	3	3	2	2	1	1	1	2	Amazon Music	1	1	2	1	1	1	1		1	1	5	2	4228	4	2193	2	1716	2	2112	3	3926	4	2222	2	2630	2	1423	3	3181	2
1517			MUS_Mobil	interview	2020-03-08 22:21:50	26	2	6	1	3	2	2	2	2	1	1	2	1		1	1	2	1	1	1	1		1	1	5	4	2155	3	3148	2	1386	2	1913	2	2018	3	2550	2	2148	3	2683	4	2521	2
1527			MUS_Desktop	interview	2020-03-09 21:36:43	26	2	6	1	3	2	3	2	2	1	1	2	1		1	1	2	1	1	1	1		1	3	5	4	2194	3	2545	2	1713	2	3134	2	2891	3	2234	1	4894	4	1605	4	2239	2
1532			MUS_Desktop	interview	2020-03-10 07:59:06	28	1	6	1	3	2	4	2	2	1	1	2	1		1	2	2	1	1	2	1		1	1	5	4	2964	2	2100	1	2603	3	4084	1	3516	4	2130	2	4203	3	4859	4	1956	2
1534			MUS_Mobil	interview	2020-03-10 13:01:33	24	2	6	1	3	4	1	1	1	2	1	1	1		1	1	1	2	1	1	1		1	1	5	1	2856	3	3543	4	2507	2	5056	4	3053	3	4032	4	4091	2	2795	2	4174	1
1535			MUS_Desktop	interview	2020-03-10 16:26:11	24	2	6	1	3	1	1																		5
1536			MUS_Desktop	interview	2020-03-10 18:39:41	27	1	6	1	3	1	1	1	1	1	1	1	1		2	1	1	1	1	1	1		2	4	5	4	3014	4	4114	2	2148	4	2508	2	2239	3	5368	2	4901	2	2531	4	3819	4
1539			MUS_Desktop	interview	2020-03-10 19:25:04	56	2	4	2	3	2	3	2	2	2	1	1	1		1	1	2	1	1	1	1		1	1	5	4	2953	3	2628	2	3621	3	5469	3	4048	3	7534	1	3346	3	2633	4	5008	3
1542			MUS_Desktop	interview	2020-03-11 10:13:29	22	1	5	1	3	1	1	1	2	1	1	1	1		1	1	2	1	1	1	1		1	1	5	4	7986	2	3747	3	3450	5	5058	2	25075	2	4266	3	6260	3	3844	5	6571	5
1543			MUS_Desktop	interview	2020-03-11 12:40:58	21	2	4	1	3	2	2	1	2	1	1	1	1		1	1	2	1	1	1	1		1	1	5	5	2051	1	1946	1	2482	1	3746	2	3112	4	2491	1	1655	4	1811	4	2626	1
1544			MUS_Desktop	interview	2020-03-11 16:39:29	27	2	6	1	3	2	3	3	2	2	2	1	1		1	1	2	1	1	1	1		1	4	5	2	8927	2	2305	2	2290	3	2585	3	2844	4	2007	3	2428	4	3687	4	4624	2
1545			MUS_Desktop	interview	2020-03-11 17:02:08	23	2	6	1	3	2	2	2	2	1	1	2	1		1	1	2	1	1	1	1		1	1	5	1	3668	3	6463	1	15235	2	3331	1	4405	2	1275	4	2269	2	1720	1	2042	2
1546			MUS_Desktop	interview	2020-03-11 18:38:28	26	2	6	1	3	4	4	2	2	1	1	2	1		1	1	2	1	1	1	1		1	1	5	3	2788	3	2627	1	5190	2	2258	2	3188	2	3197	1	5102	2	3504	2	3666	3
1547			MUS_Desktop	interview	2020-03-11 20:41:48	26	2	6	1	3	1	2	2	2	1	1	2	1		1	1	2	1	1	1	1		1	4	5	4	3396	2	3191	2	3418	4	2838	2	4576	4	2875	1	3101	3	4001	2	2540	2
1549			MUS_Desktop	interview	2020-03-12 01:36:35	19	2	4	1	3	5	5	3	2	2	1	2	1		1	1	1	2	1	1	1		1	1	5	2	4032	1	3689	1	1338	2	2302	4	5477	5	2876	3	4920	4	2008	1	1903	2
1551			MUS_Desktop	interview	2020-03-12 08:28:44	26	2	6	1	3	4	2	1	2	1	1	1	1		1	1	2	1	1	1	1		1	1	5	2	5249	4	2912	1	4367	3	2669	2	3522	2	3288	3	3003	2	2014	1	4362	4
1552			MUS_Desktop	interview	2020-03-12 10:51:52	24	2	6	1	3	5	5	2	2	1	1	2	1		1	2	2	1	1	2	1		1	1	5	3	3890	5	2053	1	1625	4	2698	3	3647	2	3097	3	8826	1	1900	4	4100	4
1553			MUS_Desktop	interview	2020-03-12 11:20:52	26	1
1557			MUS_Desktop	interview	2020-03-12 14:20:28	25	2	6	2	3	3	2	2	2	1	2	1	1		1	1	2	1	1	1	1		1	1	5	3	2562	1	2923	2	2040	3	3933	2	2200	2	2081	2	1568	4	2782	4	2949	4
1558			MUS_Desktop	interview	2020-03-12 17:45:09	26	2	6	1	3	2	4	2	2	1	1	1	2	amazon prime music	1	1	2	1	1	1	1		1	1	5	3	4233	2	2859	2	2203	1	5886	2	4318	5	10785	2	3980	4	3385	2	5097	2
1559			MUS_Desktop	interview	2020-03-12 18:44:44	25	2	6	1	3	4	5	4	2	2	2	2	1		1	3	2	2	2	1	1		1	1	5	3	3585	1	7817	2	1486	2	4034	4	1943	3	6569	2	2026	3	1689	2	1071	3
1560			MUS_Mobil	interview	2020-03-12 18:59:45	27	2	4	2	3	3	2	1	2	1	1	1	1		1	1	2	1	1	1	1		1	3	5	4	2899	2	2733	2	1775	2	2489	3	2820	3	3924	3	3181	5	2630	4	3604	1
1561			MUS_Desktop	interview	2020-03-12 19:01:56	28	2	4	1	3	1	2	2	2	1	1	1	2	Amazon Prime Music	1	1	2	1	1	1	1		1	2	5	4	4126	4	3667	2	3023	3	3261	3	3406	3	3962	2	3035	2	2848	4	3237	5
1564			MUS_Desktop	interview	2020-03-13 11:40:28	26	2	4	1	3	3	3	1	2	1	1	1	1		1	1	2	1	1	1	1		1	1	5	3	2777	4	2192	2	2374	2	4983	2	5707	4	4807	3	4515	3	3329	2	5306	4
1568			MUS_Desktop	interview	2020-03-13 15:31:43	21	1	4	1	1	2	4	2	2	2	1	1	1		1	2	2	2	1	1	1		1	2	4	3	1328	2	1382	2	695	4	1720	2	527	3	1073	2	1376	4	1668	3	481	3
1569			MUS_Mobil	interview	2020-03-13 20:48:10	21	2	4	1	3	4	4	1	2	1	1	1	1		1	2	2	1	1	1	2	YouTube	1	4	5	5	2517	2	1637	2	1093	2	2469	3	2487	1	5819	2	2832	4	2181	3	2429	2
1577			MUS_Desktop	interview	2020-03-15 21:03:33	21	1	4	1	3	1	2	2	1	1	1	2	2	Streaming von Radiosendern; YouTube :)	1	2	1	1	1	2	2	YouTube :)	1	4	5	4	2367	2	7490	2	2571	3	12368	2	2658	3	14024	2	3648	4	2986	4	2943	4
1579			MUS_Mobil	interview	2020-03-16 07:14:25	20	2	4	1	3	2	2	2	2	1	1	1	2	Google Play	1	1	1	1	1	1	2	GooglePlay	1	1	5	2	15205	3	4705	2	2118	3	3324	3	7622	3	36247	2	2748	3	4913	2	5461	4
1584			MUS_Desktop	interview	2020-03-18 10:55:01	16	2	3	2	3	3	4	1	2	1	1	1	1		1	1	2	1	1	1	1		1	1	5	4	7565	4	3552	2	4636	4	10326	3	8409	3	4218	2	5444	4	5093	5	7862	4
1585			MUS_Mobil	interview	2020-03-18 21:21:14	23	2	4	1	3	4	3	1	1	1	1	1	1		2	1	1	1	1	1	1		2	4	5	4	2471	3	6396	2	2256	3	3194	4	6981	4	12026	2	2329	3	6999	3	5699	2
1587			MUS_Desktop	interview	2020-03-19 14:02:48	18	2	4	1	3	2	2	2	2	2	1	1	1		1	1	2	1	1	1	1		1	1	5	2	4852	4	5920	2	2622	3	3423	3	5377	1	2487	3	4393	3	3471	3	3153	2
1588			MUS_Desktop	interview	2020-03-19 21:34:59	25	2	6	1	2	4	4	2	2	1	1	2	1		1	1	2	1	1	1	1		1	1	5	2	2019	1	1611	2	6527	1	6215	2	2147	2	1933	1	4712	2	2316	4	2753	2
1620			MUS_Desktop	interview	2020-03-27 14:50:42	22	1	2	2	1	3	4	1	2	1	1	1	1		1	1	1	2	1	1	1		1	1	3	3	202	2	210	3	216	3	371	2	302	3	468	4	323	2	283	2	201	3
1627			MUS_Desktop	interview	2020-03-28 19:53:59	27	2	6	1	3	2	2	1	1	1	1	1	1		2	1	1	1	1	1	1		2	4	5	4	3704	3	8179	1	2243	2	4564	1	5753	2	11070	1	4051	4	4030	4	3753	4
1634			MUS_Desktop	interview	2020-03-30 23:37:47	27	1	4	1	3	2	3	1	2	1	1	1	1		1	1	1	1	1	1	1		2	4	5	3	1910	2	1809	1	3167	2	4017	1	2056	4	2599	3	2982	4	2245	5	3159	2
[truncated: 172 more columns]
