# Supplementary material for: Modulation of Negative Affect Predicts Acceptance of Music Streaming Services, While Personality Does Not
Source: Front Psychol. 2021 Jul 20;12:659062. doi: 10.3389/fpsyg.2021.659062 (PMC8329084; doi:10.3389/fpsyg.2021.659062)
Supplement: Supplementary file 3 [file Data_Sheet_3.CSV]

VAR	RESPONSE	MEANING
SD03	1	männlich
SD03	2	weiblich
SD03	3	Sonstige
SD03	-9	nicht beantwortet
SD04	1	Kein Schulabschluss
SD04	2	Hauptschulabschluss
SD04	3	Realschule (Mittlere Reife)
SD04	4	Gymnasium (Abitur)
SD04	5	Fachhochschulabschluss
SD04	6	Hochschulabschluss (Diplom, Magister, Bachelor, Master)
SD04	7	Promotion
SD04	-9	nicht beantwortet
SD05	1	Ja
SD05	2	Nein
SD05	-9	nicht beantwortet
SD06	1	Ja, das tue ich aktuell.
SD06	2	Ja, und zwar in der Vergangenheit.
SD06	3	Nein, noch nie.
SD06	-9	nicht beantwortet
MS01	1	0 - 0,5 Stunden
MS01	2	0,5 - 1 Stunde
MS01	3	1 - 2 Stunden
MS01	4	2 - 4 Stunden
MS01	5	Mehr als 4 Stunden
MS01	-9	nicht beantwortet
MS02	1	0 - 0,5 Stunden
MS02	2	0,5 - 1 Stunde
MS02	3	1 - 2 Stunden
MS02	4	2 - 4 Stunden
MS02	5	Mehr als 4 Stunden
MS02	-9	nicht beantwortet
MS03_01	1	nicht gewählt
MS03_01	2	ausgewählt
MS03_02	1	nicht gewählt
MS03_02	2	ausgewählt
MS03_03	1	nicht gewählt
MS03_03	2	ausgewählt
MS03_04	1	nicht gewählt
MS03_04	2	ausgewählt
MS03_05	1	nicht gewählt
MS03_05	2	ausgewählt
MS03_06	1	nicht gewählt
MS03_06	2	ausgewählt
MS04_01	1	nicht gewählt
MS04_01	2	ausgewählt
MS04_02	1	nicht gewählt
MS04_02	2	ausgewählt
MS04_03	1	nicht gewählt
MS04_03	2	ausgewählt
MS04_04	1	nicht gewählt
MS04_04	2	ausgewählt
MS04_05	1	nicht gewählt
MS04_05	2	ausgewählt
MS04_06	1	nicht gewählt
MS04_06	2	ausgewählt
MS05	1	Ja, und zwar ein kostenpflichtiges Abonnement.
MS05	2	Ja, und zwar ein kostenloses Probe-Abonnement.
MS05	3	Nein, nicht mehr.
MS05	4	Nein, noch nie.
MS05	-9	nicht beantwortet
MS06	1	0 - 0,5 Stunden
MS06	2	0,5 - 1 Stunde
MS06	3	1 - 2 Stunden
MS06	4	2 - 4 Stunden
MS06	5	mehr als 4 Stunden
MS06	-9	nicht beantwortet
PE01_01	1	Trifft voll und ganz zu.
PE01_01	2	Trifft eher zu.
PE01_01	3	Trifft teilweise zu.
PE01_01	4	Trifft eher nicht zu.
PE01_01	5	Trifft gar nicht zu.
PE01_01a	-1	Keine Messung möglich
PE01_02	1	Trifft voll und ganz zu.
PE01_02	2	Trifft eher zu.
PE01_02	3	Trifft teilweise zu.
PE01_02	4	Trifft eher nicht zu.
PE01_02	5	Trifft gar nicht zu.
PE01_02a	-1	Keine Messung möglich
PE01_03	1	Trifft voll und ganz zu.
PE01_03	2	Trifft eher zu.
PE01_03	3	Trifft teilweise zu.
PE01_03	4	Trifft eher nicht zu.
PE01_03	5	Trifft gar nicht zu.
PE01_03a	-1	Keine Messung möglich
PE01_04	1	Trifft voll und ganz zu.
PE01_04	2	Trifft eher zu.
PE01_04	3	Trifft teilweise zu.
PE01_04	4	Trifft eher nicht zu.
PE01_04	5	Trifft gar nicht zu.
PE01_04a	-1	Keine Messung möglich
PE01_05	1	Trifft voll und ganz zu.
PE01_05	2	Trifft eher zu.
PE01_05	3	Trifft teilweise zu.
PE01_05	4	Trifft eher nicht zu.
PE01_05	5	Trifft gar nicht zu.
PE01_05a	-1	Keine Messung möglich
PE01_06	1	Trifft voll und ganz zu.
PE01_06	2	Trifft eher zu.
PE01_06	3	Trifft teilweise zu.
PE01_06	4	Trifft eher nicht zu.
PE01_06	5	Trifft gar nicht zu.
PE01_06a	-1	Keine Messung möglich
PE01_07	1	Trifft voll und ganz zu.
PE01_07	2	Trifft eher zu.
PE01_07	3	Trifft teilweise zu.
PE01_07	4	Trifft eher nicht zu.
PE01_07	5	Trifft gar nicht zu.
PE01_07a	-1	Keine Messung möglich
PE01_08	1	Trifft voll und ganz zu.
PE01_08	2	Trifft eher zu.
PE01_08	3	Trifft teilweise zu.
PE01_08	4	Trifft eher nicht zu.
PE01_08	5	Trifft gar nicht zu.
PE01_08a	-1	Keine Messung möglich
PE01_09	1	Trifft voll und ganz zu.
PE01_09	2	Trifft eher zu.
PE01_09	3	Trifft teilweise zu.
PE01_09	4	Trifft eher nicht zu.
PE01_09	5	Trifft gar nicht zu.
PE01_09a	-1	Keine Messung möglich
PE01_10	1	Trifft voll und ganz zu.
PE01_10	2	Trifft eher zu.
PE01_10	3	Trifft teilweise zu.
PE01_10	4	Trifft eher nicht zu.
PE01_10	5	Trifft gar nicht zu.
PE01_10a	-1	Keine Messung möglich
PE01_11	1	Trifft voll und ganz zu.
PE01_11	2	Trifft eher zu.
PE01_11	3	Trifft teilweise zu.
PE01_11	4	Trifft eher nicht zu.
PE01_11	5	Trifft gar nicht zu.
PE01_11a	-1	Keine Messung möglich
PE01_12	1	Trifft voll und ganz zu.
PE01_12	2	Trifft eher zu.
PE01_12	3	Trifft teilweise zu.
PE01_12	4	Trifft eher nicht zu.
PE01_12	5	Trifft gar nicht zu.
PE01_12a	-1	Keine Messung möglich
PE01_13	1	Trifft voll und ganz zu.
PE01_13	2	Trifft eher zu.
PE01_13	3	Trifft teilweise zu.
PE01_13	4	Trifft eher nicht zu.
PE01_13	5	Trifft gar nicht zu.
PE01_13a	-1	Keine Messung möglich
PE01_14	1	Trifft voll und ganz zu.
PE01_14	2	Trifft eher zu.
PE01_14	3	Trifft teilweise zu.
PE01_14	4	Trifft eher nicht zu.
PE01_14	5	Trifft gar nicht zu.
PE01_14a	-1	Keine Messung möglich
PE01_15	1	Trifft voll und ganz zu.
PE01_15	2	Trifft eher zu.
PE01_15	3	Trifft teilweise zu.
PE01_15	4	Trifft eher nicht zu.
PE01_15	5	Trifft gar nicht zu.
PE01_15a	-1	Keine Messung möglich
PE01_16	1	Trifft voll und ganz zu.
PE01_16	2	Trifft eher zu.
PE01_16	3	Trifft teilweise zu.
PE01_16	4	Trifft eher nicht zu.
PE01_16	5	Trifft gar nicht zu.
PE01_16a	-1	Keine Messung möglich
PE01_17	1	Trifft voll und ganz zu.
PE01_17	2	Trifft eher zu.
PE01_17	3	Trifft teilweise zu.
PE01_17	4	Trifft eher nicht zu.
PE01_17	5	Trifft gar nicht zu.
PE01_17a	-1	Keine Messung möglich
PE01_18	1	Trifft voll und ganz zu.
PE01_18	2	Trifft eher zu.
PE01_18	3	Trifft teilweise zu.
PE01_18	4	Trifft eher nicht zu.
PE01_18	5	Trifft gar nicht zu.
PE01_18a	-1	Keine Messung möglich
PE01_19	1	Trifft voll und ganz zu.
PE01_19	2	Trifft eher zu.
PE01_19	3	Trifft teilweise zu.
PE01_19	4	Trifft eher nicht zu.
PE01_19	5	Trifft gar nicht zu.
PE01_19a	-1	Keine Messung möglich
PE01_20	1	Trifft voll und ganz zu.
PE01_20	2	Trifft eher zu.
PE01_20	3	Trifft teilweise zu.
PE01_20	4	Trifft eher nicht zu.
PE01_20	5	Trifft gar nicht zu.
PE01_20a	-1	Keine Messung möglich
PE01_21	1	Trifft voll und ganz zu.
PE01_21	2	Trifft eher zu.
PE01_21	3	Trifft teilweise zu.
PE01_21	4	Trifft eher nicht zu.
PE01_21	5	Trifft gar nicht zu.
PE01_21a	-1	Keine Messung möglich
PE01_22	1	Trifft voll und ganz zu.
PE01_22	2	Trifft eher zu.
PE01_22	3	Trifft teilweise zu.
PE01_22	4	Trifft eher nicht zu.
PE01_22	5	Trifft gar nicht zu.
PE01_22a	-1	Keine Messung möglich
PE01_23	1	Trifft voll und ganz zu.
PE01_23	2	Trifft eher zu.
PE01_23	3	Trifft teilweise zu.
PE01_23	4	Trifft eher nicht zu.
PE01_23	5	Trifft gar nicht zu.
PE01_23a	-1	Keine Messung möglich
PE01_24	1	Trifft voll und ganz zu.
PE01_24	2	Trifft eher zu.
PE01_24	3	Trifft teilweise zu.
PE01_24	4	Trifft eher nicht zu.
PE01_24	5	Trifft gar nicht zu.
PE01_24a	-1	Keine Messung möglich
EM01_23	1	Trifft voll und ganz zu.
EM01_23	2	Trifft eher zu.
EM01_23	3	Trifft teilweise zu.
EM01_23	4	Trifft eher nicht zu.
EM01_23	5	Trifft gar nicht zu.
EM01_23a	-1	Keine Messung möglich
EM01_24	1	Trifft voll und ganz zu.
EM01_24	2	Trifft eher zu.
EM01_24	3	Trifft teilweise zu.
EM01_24	4	Trifft eher nicht zu.
EM01_24	5	Trifft gar nicht zu.
EM01_24a	-1	Keine Messung möglich
EM01_25	1	Trifft voll und ganz zu.
EM01_25	2	Trifft eher zu.
EM01_25	3	Trifft teilweise zu.
EM01_25	4	Trifft eher nicht zu.
EM01_25	5	Trifft gar nicht zu.
EM01_25a	-1	Keine Messung möglich
EM01_26	1	Trifft voll und ganz zu.
EM01_26	2	Trifft eher zu.
EM01_26	3	Trifft teilweise zu.
EM01_26	4	Trifft eher nicht zu.
EM01_26	5	Trifft gar nicht zu.
EM01_26a	-1	Keine Messung möglich
EM01_27	1	Trifft voll und ganz zu.
EM01_27	2	Trifft eher zu.
EM01_27	3	Trifft teilweise zu.
EM01_27	4	Trifft eher nicht zu.
EM01_27	5	Trifft gar nicht zu.
EM01_27a	-1	Keine Messung möglich
EM01_28	1	Trifft voll und ganz zu.
EM01_28	2	Trifft eher zu.
EM01_28	3	Trifft teilweise zu.
EM01_28	4	Trifft eher nicht zu.
EM01_28	5	Trifft gar nicht zu.
EM01_28a	-1	Keine Messung möglich
EM01_29	1	Trifft voll und ganz zu.
EM01_29	2	Trifft eher zu.
EM01_29	3	Trifft teilweise zu.
EM01_29	4	Trifft eher nicht zu.
EM01_29	5	Trifft gar nicht zu.
EM01_29a	-1	Keine Messung möglich
EM01_30	1	Trifft voll und ganz zu.
EM01_30	2	Trifft eher zu.
EM01_30	3	Trifft teilweise zu.
EM01_30	4	Trifft eher nicht zu.
EM01_30	5	Trifft gar nicht zu.
EM01_30a	-1	Keine Messung möglich
EM01_31	1	Trifft voll und ganz zu.
EM01_31	2	Trifft eher zu.
EM01_31	3	Trifft teilweise zu.
EM01_31	4	Trifft eher nicht zu.
EM01_31	5	Trifft gar nicht zu.
EM01_31a	-1	Keine Messung möglich
EM01_32	1	Trifft voll und ganz zu.
EM01_32	2	Trifft eher zu.
EM01_32	3	Trifft teilweise zu.
EM01_32	4	Trifft eher nicht zu.
EM01_32	5	Trifft gar nicht zu.
EM01_32a	-1	Keine Messung möglich
EM01_33	1	Trifft voll und ganz zu.
EM01_33	2	Trifft eher zu.
EM01_33	3	Trifft teilweise zu.
EM01_33	4	Trifft eher nicht zu.
EM01_33	5	Trifft gar nicht zu.
EM01_33a	-1	Keine Messung möglich
EM01_12	1	Trifft voll und ganz zu.
EM01_12	2	Trifft eher zu.
EM01_12	3	Trifft teilweise zu.
EM01_12	4	Trifft eher nicht zu.
EM01_12	5	Trifft gar nicht zu.
EM01_12a	-1	Keine Messung möglich
EM01_13	1	Trifft voll und ganz zu.
EM01_13	2	Trifft eher zu.
EM01_13	3	Trifft teilweise zu.
EM01_13	4	Trifft eher nicht zu.
EM01_13	5	Trifft gar nicht zu.
EM01_13a	-1	Keine Messung möglich
EM01_14	1	Trifft voll und ganz zu.
EM01_14	2	Trifft eher zu.
EM01_14	3	Trifft teilweise zu.
EM01_14	4	Trifft eher nicht zu.
EM01_14	5	Trifft gar nicht zu.
EM01_14a	-1	Keine Messung möglich
EM01_15	1	Trifft voll und ganz zu.
EM01_15	2	Trifft eher zu.
EM01_15	3	Trifft teilweise zu.
EM01_15	4	Trifft eher nicht zu.
EM01_15	5	Trifft gar nicht zu.
EM01_15a	-1	Keine Messung möglich
EM01_16	1	Trifft voll und ganz zu.
EM01_16	2	Trifft eher zu.
EM01_16	3	Trifft teilweise zu.
EM01_16	4	Trifft eher nicht zu.
EM01_16	5	Trifft gar nicht zu.
EM01_16a	-1	Keine Messung möglich
EM01_17	1	Trifft voll und ganz zu.
EM01_17	2	Trifft eher zu.
EM01_17	3	Trifft teilweise zu.
EM01_17	4	Trifft eher nicht zu.
EM01_17	5	Trifft gar nicht zu.
EM01_17a	-1	Keine Messung möglich
EM01_18	1	Trifft voll und ganz zu.
EM01_18	2	Trifft eher zu.
EM01_18	3	Trifft teilweise zu.
EM01_18	4	Trifft eher nicht zu.
EM01_18	5	Trifft gar nicht zu.
EM01_18a	-1	Keine Messung möglich
EM01_19	1	Trifft voll und ganz zu.
EM01_19	2	Trifft eher zu.
EM01_19	3	Trifft teilweise zu.
EM01_19	4	Trifft eher nicht zu.
EM01_19	5	Trifft gar nicht zu.
EM01_19a	-1	Keine Messung möglich
EM01_20	1	Trifft voll und ganz zu.
EM01_20	2	Trifft eher zu.
EM01_20	3	Trifft teilweise zu.
EM01_20	4	Trifft eher nicht zu.
EM01_20	5	Trifft gar nicht zu.
EM01_20a	-1	Keine Messung möglich
EM01_21	1	Trifft voll und ganz zu.
EM01_21	2	Trifft eher zu.
EM01_21	3	Trifft teilweise zu.
EM01_21	4	Trifft eher nicht zu.
EM01_21	5	Trifft gar nicht zu.
EM01_21a	-1	Keine Messung möglich
EM01_22	1	Trifft voll und ganz zu.
EM01_22	2	Trifft eher zu.
EM01_22	3	Trifft teilweise zu.
EM01_22	4	Trifft eher nicht zu.
EM01_22	5	Trifft gar nicht zu.
EM01_22a	-1	Keine Messung möglich
EM01_01	1	Trifft voll und ganz zu.
EM01_01	2	Trifft eher zu.
EM01_01	3	Trifft teilweise zu.
EM01_01	4	Trifft eher nicht zu.
EM01_01	5	Trifft gar nicht zu.
EM01_01a	-1	Keine Messung möglich
EM01_02	1	Trifft voll und ganz zu.
EM01_02	2	Trifft eher zu.
EM01_02	3	Trifft teilweise zu.
EM01_02	4	Trifft eher nicht zu.
EM01_02	5	Trifft gar nicht zu.
EM01_02a	-1	Keine Messung möglich
EM01_03	1	Trifft voll und ganz zu.
EM01_03	2	Trifft eher zu.
EM01_03	3	Trifft teilweise zu.
EM01_03	4	Trifft eher nicht zu.
EM01_03	5	Trifft gar nicht zu.
EM01_03a	-1	Keine Messung möglich
EM01_04	1	Trifft voll und ganz zu.
EM01_04	2	Trifft eher zu.
EM01_04	3	Trifft teilweise zu.
EM01_04	4	Trifft eher nicht zu.
EM01_04	5	Trifft gar nicht zu.
EM01_04a	-1	Keine Messung möglich
EM01_05	1	Trifft voll und ganz zu.
EM01_05	2	Trifft eher zu.
EM01_05	3	Trifft teilweise zu.
EM01_05	4	Trifft eher nicht zu.
EM01_05	5	Trifft gar nicht zu.
EM01_05a	-1	Keine Messung möglich
EM01_06	1	Trifft voll und ganz zu.
EM01_06	2	Trifft eher zu.
EM01_06	3	Trifft teilweise zu.
EM01_06	4	Trifft eher nicht zu.
EM01_06	5	Trifft gar nicht zu.
EM01_06a	-1	Keine Messung möglich
EM01_07	1	Trifft voll und ganz zu.
EM01_07	2	Trifft eher zu.
EM01_07	3	Trifft teilweise zu.
EM01_07	4	Trifft eher nicht zu.
EM01_07	5	Trifft gar nicht zu.
EM01_07a	-1	Keine Messung möglich
EM01_08	1	Trifft voll und ganz zu.
EM01_08	2	Trifft eher zu.
EM01_08	3	Trifft teilweise zu.
EM01_08	4	Trifft eher nicht zu.
EM01_08	5	Trifft gar nicht zu.
EM01_08a	-1	Keine Messung möglich
EM01_09	1	Trifft voll und ganz zu.
EM01_09	2	Trifft eher zu.
EM01_09	3	Trifft teilweise zu.
EM01_09	4	Trifft eher nicht zu.
EM01_09	5	Trifft gar nicht zu.
EM01_09a	-1	Keine Messung möglich
EM01_10	1	Trifft voll und ganz zu.
EM01_10	2	Trifft eher zu.
EM01_10	3	Trifft teilweise zu.
EM01_10	4	Trifft eher nicht zu.
EM01_10	5	Trifft gar nicht zu.
EM01_10a	-1	Keine Messung möglich
EM01_11	1	Trifft voll und ganz zu.
EM01_11	2	Trifft eher zu.
EM01_11	3	Trifft teilweise zu.
EM01_11	4	Trifft eher nicht zu.
EM01_11	5	Trifft gar nicht zu.
EM01_11a	-1	Keine Messung möglich
TA01_01	1	Trifft voll und ganz zu.
TA01_01	2	Trifft eher zu.
TA01_01	3	Trifft teilweise zu.
TA01_01	4	Trifft eher nicht zu.
TA01_01	5	Trifft gar nicht zu.
TA01_01a	-1	Keine Messung möglich
TA01_02	1	Trifft voll und ganz zu.
TA01_02	2	Trifft eher zu.
TA01_02	3	Trifft teilweise zu.
TA01_02	4	Trifft eher nicht zu.
TA01_02	5	Trifft gar nicht zu.
TA01_02a	-1	Keine Messung möglich
TA01_03	1	Trifft voll und ganz zu.
TA01_03	2	Trifft eher zu.
TA01_03	3	Trifft teilweise zu.
TA01_03	4	Trifft eher nicht zu.
TA01_03	5	Trifft gar nicht zu.
TA01_03a	-1	Keine Messung möglich
TA01_04	1	Trifft voll und ganz zu.
TA01_04	2	Trifft eher zu.
TA01_04	3	Trifft teilweise zu.
TA01_04	4	Trifft eher nicht zu.
TA01_04	5	Trifft gar nicht zu.
TA01_04a	-1	Keine Messung möglich
TA01_05	1	Trifft voll und ganz zu.
TA01_05	2	Trifft eher zu.
TA01_05	3	Trifft teilweise zu.
TA01_05	4	Trifft eher nicht zu.
TA01_05	5	Trifft gar nicht zu.
TA01_05a	-1	Keine Messung möglich
TA01_06	1	Trifft voll und ganz zu.
TA01_06	2	Trifft eher zu.
TA01_06	3	Trifft teilweise zu.
TA01_06	4	Trifft eher nicht zu.
TA01_06	5	Trifft gar nicht zu.
TA01_06a	-1	Keine Messung möglich
TA01_07	1	Trifft voll und ganz zu.
TA01_07	2	Trifft eher zu.
TA01_07	3	Trifft teilweise zu.
TA01_07	4	Trifft eher nicht zu.
TA01_07	5	Trifft gar nicht zu.
TA01_07a	-1	Keine Messung möglich
TA01_08	1	Trifft voll und ganz zu.
TA01_08	2	Trifft eher zu.
TA01_08	3	Trifft teilweise zu.
TA01_08	4	Trifft eher nicht zu.
TA01_08	5	Trifft gar nicht zu.
TA01_08a	-1	Keine Messung möglich
TA01_09	1	Trifft voll und ganz zu.
TA01_09	2	Trifft eher zu.
TA01_09	3	Trifft teilweise zu.
TA01_09	4	Trifft eher nicht zu.
TA01_09	5	Trifft gar nicht zu.
TA01_09a	-1	Keine Messung möglich
TA01_10	1	Trifft voll und ganz zu.
TA01_10	2	Trifft eher zu.
TA01_10	3	Trifft teilweise zu.
TA01_10	4	Trifft eher nicht zu.
TA01_10	5	Trifft gar nicht zu.
TA01_10a	-1	Keine Messung möglich
TA01_11	1	Trifft voll und ganz zu.
TA01_11	2	Trifft eher zu.
TA01_11	3	Trifft teilweise zu.
TA01_11	4	Trifft eher nicht zu.
TA01_11	5	Trifft gar nicht zu.
TA01_11a	-1	Keine Messung möglich
TA01_12	1	Trifft voll und ganz zu.
TA01_12	2	Trifft eher zu.
TA01_12	3	Trifft teilweise zu.
TA01_12	4	Trifft eher nicht zu.
TA01_12	5	Trifft gar nicht zu.
TA01_12a	-1	Keine Messung möglich
TA01_13	1	Trifft voll und ganz zu.
TA01_13	2	Trifft eher zu.
TA01_13	3	Trifft teilweise zu.
TA01_13	4	Trifft eher nicht zu.
TA01_13	5	Trifft gar nicht zu.
TA01_13a	-1	Keine Messung möglich
TA01_14	1	Trifft voll und ganz zu.
TA01_14	2	Trifft eher zu.
TA01_14	3	Trifft teilweise zu.
TA01_14	4	Trifft eher nicht zu.
TA01_14	5	Trifft gar nicht zu.
TA01_14a	-1	Keine Messung möglich
TA01_15	1	Trifft voll und ganz zu.
TA01_15	2	Trifft eher zu.
TA01_15	3	Trifft teilweise zu.
TA01_15	4	Trifft eher nicht zu.
TA01_15	5	Trifft gar nicht zu.
TA01_15a	-1	Keine Messung möglich
TA01_16	1	Trifft voll und ganz zu.
TA01_16	2	Trifft eher zu.
TA01_16	3	Trifft teilweise zu.
TA01_16	4	Trifft eher nicht zu.
TA01_16	5	Trifft gar nicht zu.
TA01_16a	-1	Keine Messung möglich
TA01_17	1	Trifft voll und ganz zu.
TA01_17	2	Trifft eher zu.
TA01_17	3	Trifft teilweise zu.
TA01_17	4	Trifft eher nicht zu.
TA01_17	5	Trifft gar nicht zu.
TA01_17a	-1	Keine Messung möglich
TA01_18	1	Trifft voll und ganz zu.
TA01_18	2	Trifft eher zu.
TA01_18	3	Trifft teilweise zu.
TA01_18	4	Trifft eher nicht zu.
TA01_18	5	Trifft gar nicht zu.
TA01_18a	-1	Keine Messung möglich
TA02_01	1	gefällt mir nicht
TA02_01	5	gefällt mir
TA02_01	-9	nicht beantwortet
TA02_02	1	ist spannend
TA02_02	5	ist langweilig
TA02_02	-9	nicht beantwortet
TA02_03	1	ist richtig
TA02_03	5	ist falsch
TA02_03	-9	nicht beantwortet
TA02_04	1	ist sinnvoll
TA02_04	5	ist sinnlos
TA02_04	-9	nicht beantwortet
TA02_05	1	ist dumm
TA02_05	5	ist klug
TA02_05	-9	nicht beantwortet
TA02_06	1	ist aufregend
TA02_06	5	ist öde
TA02_06	-9	nicht beantwortet
TA02_07	1	ist schlecht
TA02_07	5	ist gut
TA02_07	-9	nicht beantwortet
TA02_08	1	ist unangenehm
TA02_08	5	ist angenehm
TA02_08	-9	nicht beantwortet
TA02_09	1	ist vorteilhaft
TA02_09	5	ist nachteilig
TA02_09	-9	nicht beantwortet
TA02_10	1	ist vernünftig
TA02_10	5	ist leichtfertig
TA02_10	-9	nicht beantwortet
FINISHED	0	abgebrochen
FINISHED	1	ausgefüllt
Q_VIEWER	0	Teilnehmer
Q_VIEWER	1	Durchklicker
