# Supplementary material for: Modulation of Negative Affect Predicts Acceptance of Music Streaming Services, While Personality Does Not
Source: Front Psychol. 2021 Jul 20;12:659062. doi: 10.3389/fpsyg.2021.659062 (PMC8329084; doi:10.3389/fpsyg.2021.659062)
Supplement: Supplementary file 4 [file Data_Sheet_4.CSV]

VAR	LABEL	TYPE	INPUT	QUESTION
CASE	Interview-Nummer (fortlaufend)	METRIC	SYSTEM
SERIAL	Seriennummer (sofern verwendet)	TEXT	SYSTEM
REF	Referenz (sofern im Link angegeben)	TEXT	SYSTEM
QUESTNNR	Fragebogen, der im Interview verwendet wurde	TEXT	SYSTEM
MODE	Interview-Modus	TEXT	SYSTEM
STARTED	Zeitpunkt zu dem das Interview begonnen hat (Europe/Berlin)	TIME	SYSTEM
SD02_01	Alter: Ich bin ... Jahre alt.	TEXT	OPEN	Wie alt sind Sie?
SD03	Geschlecht	NOMINAL	SELECTION	Was ist Ihr Geschlecht?
SD04	Bildung	NOMINAL	SELECTION	Was ist Ihr höchster formaler Bildungsabschluss?
SD05	Student	NOMINAL	SELECTION	Sind Sie Student*in?
SD06	Musiker	NOMINAL	SELECTION	Haben Sie im Bereich Musik gearbeitet oder studiert?
MS01	Musikhören_Wochentag	NOMINAL	SELECTION	Wie viel Zeit verbringen Sie an einem normalen Wochentag damit, bewusst Musik zu hören.
MS02	Musikhören_Wochenende	NOMINAL	SELECTION	Wie viel Zeit verbringen Sie an einem normalen Samstag oder Sonntag damit, bewusst Musik zu hören?
MS03	MSS_Nutzung_Gesamt: Ausweichoption (negativ) oder Anzahl ausgewählter Optionen	METRIC	SYSTEM	Welche dieser Musikstreaming-Dienste haben Sie bereits genutzt/ausprobiert?
MS03_01	MSS_Nutzung_Gesamt: Spotify	DICHOTOMOUS	CHECKBOX	Welche dieser Musikstreaming-Dienste haben Sie bereits genutzt/ausprobiert?
MS03_02	MSS_Nutzung_Gesamt: Apple Music	DICHOTOMOUS	CHECKBOX	Welche dieser Musikstreaming-Dienste haben Sie bereits genutzt/ausprobiert?
MS03_03	MSS_Nutzung_Gesamt: Deezer	DICHOTOMOUS	CHECKBOX	Welche dieser Musikstreaming-Dienste haben Sie bereits genutzt/ausprobiert?
MS03_04	MSS_Nutzung_Gesamt: Soundcloud	DICHOTOMOUS	CHECKBOX	Welche dieser Musikstreaming-Dienste haben Sie bereits genutzt/ausprobiert?
MS03_05	MSS_Nutzung_Gesamt: Einen anderen, und zwar	DICHOTOMOUS	CHECKBOX	Welche dieser Musikstreaming-Dienste haben Sie bereits genutzt/ausprobiert?
MS03_05a	MSS_Nutzung_Gesamt: Einen anderen, und zwar (offene Eingabe)	TEXT	OPEN	Welche dieser Musikstreaming-Dienste haben Sie bereits genutzt/ausprobiert?
MS03_06	MSS_Nutzung_Gesamt: Gar keinen Musikstreaming-Dienst	DICHOTOMOUS	CHECKBOX	Welche dieser Musikstreaming-Dienste haben Sie bereits genutzt/ausprobiert?
MS04	MSS_Nutzung_Aktuell: Ausweichoption (negativ) oder Anzahl ausgewählter Optionen	METRIC	SYSTEM	Welche dieser Musikstreaming-Dienste nutzen Sie aktuell regelmäßig (min. ein Mal pro Monat)?
MS04_01	MSS_Nutzung_Aktuell: Spotify	DICHOTOMOUS	CHECKBOX	Welche dieser Musikstreaming-Dienste nutzen Sie aktuell regelmäßig (min. ein Mal pro Monat)?
MS04_02	MSS_Nutzung_Aktuell: Apple Music	DICHOTOMOUS	CHECKBOX	Welche dieser Musikstreaming-Dienste nutzen Sie aktuell regelmäßig (min. ein Mal pro Monat)?
MS04_03	MSS_Nutzung_Aktuell: Deezer	DICHOTOMOUS	CHECKBOX	Welche dieser Musikstreaming-Dienste nutzen Sie aktuell regelmäßig (min. ein Mal pro Monat)?
MS04_04	MSS_Nutzung_Aktuell: Soundcloud	DICHOTOMOUS	CHECKBOX	Welche dieser Musikstreaming-Dienste nutzen Sie aktuell regelmäßig (min. ein Mal pro Monat)?
MS04_05	MSS_Nutzung_Aktuell: Einen anderen, und zwar	DICHOTOMOUS	CHECKBOX	Welche dieser Musikstreaming-Dienste nutzen Sie aktuell regelmäßig (min. ein Mal pro Monat)?
MS04_05a	MSS_Nutzung_Aktuell: Einen anderen, und zwar (offene Eingabe)	TEXT	OPEN	Welche dieser Musikstreaming-Dienste nutzen Sie aktuell regelmäßig (min. ein Mal pro Monat)?
MS04_06	MSS_Nutzung_Aktuell: Gar keinen Musikstreaming-Dienst	DICHOTOMOUS	CHECKBOX	Welche dieser Musikstreaming-Dienste nutzen Sie aktuell regelmäßig (min. ein Mal pro Monat)?
MS05	MSS_Premium	NOMINAL	SELECTION	Nutzen Sie aktuell ein Premium-Angebot eines Musikstreaming-Dienstes?
MS06	AC_1	NOMINAL	SELECTION	Bitte wählen Sie hier die unterste Antwortoption "mehr als 4 Stunden" aus.
PE01_01	P: O_1	NOMINAL	SELECTION	Inwiefern trifft die folgende Aussage zu Ihrer Persönlichkeit zu?
PE01_01a	P: O_1 Reaktionszeit [ms]	METRIC	MEASURED	Inwiefern trifft die folgende Aussage zu Ihrer Persönlichkeit zu?
PE01_02	P: N_1	NOMINAL	SELECTION	Inwiefern trifft die folgende Aussage zu Ihrer Persönlichkeit zu?
PE01_02a	P: N_1 Reaktionszeit [ms]	METRIC	MEASURED	Inwiefern trifft die folgende Aussage zu Ihrer Persönlichkeit zu?
PE01_03	P: O_2	NOMINAL	SELECTION	Inwiefern trifft die folgende Aussage zu Ihrer Persönlichkeit zu?
PE01_03a	P: O_2 Reaktionszeit [ms]	METRIC	MEASURED	Inwiefern trifft die folgende Aussage zu Ihrer Persönlichkeit zu?
PE01_04	P: N_2	NOMINAL	SELECTION	Inwiefern trifft die folgende Aussage zu Ihrer Persönlichkeit zu?
PE01_04a	P: N_2 Reaktionszeit [ms]	METRIC	MEASURED	Inwiefern trifft die folgende Aussage zu Ihrer Persönlichkeit zu?
PE01_05	P: O_3	NOMINAL	SELECTION	Inwiefern trifft die folgende Aussage zu Ihrer Persönlichkeit zu?
PE01_05a	P: O_3 Reaktionszeit [ms]	METRIC	MEASURED	Inwiefern trifft die folgende Aussage zu Ihrer Persönlichkeit zu?
PE01_06	P: N_3	NOMINAL	SELECTION	Inwiefern trifft die folgende Aussage zu Ihrer Persönlichkeit zu?
PE01_06a	P: N_3 Reaktionszeit [ms]	METRIC	MEASURED	Inwiefern trifft die folgende Aussage zu Ihrer Persönlichkeit zu?
PE01_07	P: O_4	NOMINAL	SELECTION	Inwiefern trifft die folgende Aussage zu Ihrer Persönlichkeit zu?
PE01_07a	P: O_4 Reaktionszeit [ms]	METRIC	MEASURED	Inwiefern trifft die folgende Aussage zu Ihrer Persönlichkeit zu?
PE01_08	P: N_4	NOMINAL	SELECTION	Inwiefern trifft die folgende Aussage zu Ihrer Persönlichkeit zu?
PE01_08a	P: N_4 Reaktionszeit [ms]	METRIC	MEASURED	Inwiefern trifft die folgende Aussage zu Ihrer Persönlichkeit zu?
PE01_09	P: O_5	NOMINAL	SELECTION	Inwiefern trifft die folgende Aussage zu Ihrer Persönlichkeit zu?
PE01_09a	P: O_5 Reaktionszeit [ms]	METRIC	MEASURED	Inwiefern trifft die folgende Aussage zu Ihrer Persönlichkeit zu?
PE01_10	P: N_5	NOMINAL	SELECTION	Inwiefern trifft die folgende Aussage zu Ihrer Persönlichkeit zu?
PE01_10a	P: N_5 Reaktionszeit [ms]	METRIC	MEASURED	Inwiefern trifft die folgende Aussage zu Ihrer Persönlichkeit zu?
PE01_11	P: O_6	NOMINAL	SELECTION	Inwiefern trifft die folgende Aussage zu Ihrer Persönlichkeit zu?
PE01_11a	P: O_6 Reaktionszeit [ms]	METRIC	MEASURED	Inwiefern trifft die folgende Aussage zu Ihrer Persönlichkeit zu?
PE01_12	P: N_6	NOMINAL	SELECTION	Inwiefern trifft die folgende Aussage zu Ihrer Persönlichkeit zu?
PE01_12a	P: N_6 Reaktionszeit [ms]	METRIC	MEASURED	Inwiefern trifft die folgende Aussage zu Ihrer Persönlichkeit zu?
PE01_13	P: O_7	NOMINAL	SELECTION	Inwiefern trifft die folgende Aussage zu Ihrer Persönlichkeit zu?
PE01_13a	P: O_7 Reaktionszeit [ms]	METRIC	MEASURED	Inwiefern trifft die folgende Aussage zu Ihrer Persönlichkeit zu?
PE01_14	P: N_7	NOMINAL	SELECTION	Inwiefern trifft die folgende Aussage zu Ihrer Persönlichkeit zu?
PE01_14a	P: N_7 Reaktionszeit [ms]	METRIC	MEASURED	Inwiefern trifft die folgende Aussage zu Ihrer Persönlichkeit zu?
PE01_15	P: O_8	NOMINAL	SELECTION	Inwiefern trifft die folgende Aussage zu Ihrer Persönlichkeit zu?
PE01_15a	P: O_8 Reaktionszeit [ms]	METRIC	MEASURED	Inwiefern trifft die folgende Aussage zu Ihrer Persönlichkeit zu?
PE01_16	P: N_8	NOMINAL	SELECTION	Inwiefern trifft die folgende Aussage zu Ihrer Persönlichkeit zu?
PE01_16a	P: N_8 Reaktionszeit [ms]	METRIC	MEASURED	Inwiefern trifft die folgende Aussage zu Ihrer Persönlichkeit zu?
PE01_17	P: O_9	NOMINAL	SELECTION	Inwiefern trifft die folgende Aussage zu Ihrer Persönlichkeit zu?
PE01_17a	P: O_9 Reaktionszeit [ms]	METRIC	MEASURED	Inwiefern trifft die folgende Aussage zu Ihrer Persönlichkeit zu?
PE01_18	P: N_9	NOMINAL	SELECTION	Inwiefern trifft die folgende Aussage zu Ihrer Persönlichkeit zu?
PE01_18a	P: N_9 Reaktionszeit [ms]	METRIC	MEASURED	Inwiefern trifft die folgende Aussage zu Ihrer Persönlichkeit zu?
PE01_19	P: O_10	NOMINAL	SELECTION	Inwiefern trifft die folgende Aussage zu Ihrer Persönlichkeit zu?
PE01_19a	P: O_10 Reaktionszeit [ms]	METRIC	MEASURED	Inwiefern trifft die folgende Aussage zu Ihrer Persönlichkeit zu?
PE01_20	P: N_10	NOMINAL	SELECTION	Inwiefern trifft die folgende Aussage zu Ihrer Persönlichkeit zu?
PE01_20a	P: N_10 Reaktionszeit [ms]	METRIC	MEASURED	Inwiefern trifft die folgende Aussage zu Ihrer Persönlichkeit zu?
PE01_21	P: O_11	NOMINAL	SELECTION	Inwiefern trifft die folgende Aussage zu Ihrer Persönlichkeit zu?
PE01_21a	P: O_11 Reaktionszeit [ms]	METRIC	MEASURED	Inwiefern trifft die folgende Aussage zu Ihrer Persönlichkeit zu?
PE01_22	P: N_11	NOMINAL	SELECTION	Inwiefern trifft die folgende Aussage zu Ihrer Persönlichkeit zu?
PE01_22a	P: N_11 Reaktionszeit [ms]	METRIC	MEASURED	Inwiefern trifft die folgende Aussage zu Ihrer Persönlichkeit zu?
PE01_23	P: O_12	NOMINAL	SELECTION	Inwiefern trifft die folgende Aussage zu Ihrer Persönlichkeit zu?
PE01_23a	P: O_12 Reaktionszeit [ms]	METRIC	MEASURED	Inwiefern trifft die folgende Aussage zu Ihrer Persönlichkeit zu?
PE01_24	P: N_12	NOMINAL	SELECTION	Inwiefern trifft die folgende Aussage zu Ihrer Persönlichkeit zu?
PE01_24a	P: N_12 Reaktionszeit [ms]	METRIC	MEASURED	Inwiefern trifft die folgende Aussage zu Ihrer Persönlichkeit zu?
EM01_23	EM: RA_1	NOMINAL	SELECTION	Inwiefern trifft die folgende Aussage zum alltäglichen Umgang mit Musik auf Sie zu?
EM01_23a	EM: RA_1 Reaktionszeit [ms]	METRIC	MEASURED	Inwiefern trifft die folgende Aussage zum alltäglichen Umgang mit Musik auf Sie zu?
EM01_24	EM: RA_2	NOMINAL	SELECTION	Inwiefern trifft die folgende Aussage zum alltäglichen Umgang mit Musik auf Sie zu?
EM01_24a	EM: RA_2 Reaktionszeit [ms]	METRIC	MEASURED	Inwiefern trifft die folgende Aussage zum alltäglichen Umgang mit Musik auf Sie zu?
EM01_25	EM: RA_3	NOMINAL	SELECTION	Inwiefern trifft die folgende Aussage zum alltäglichen Umgang mit Musik auf Sie zu?
EM01_25a	EM: RA_3 Reaktionszeit [ms]	METRIC	MEASURED	Inwiefern trifft die folgende Aussage zum alltäglichen Umgang mit Musik auf Sie zu?
EM01_26	EM: RA_4	NOMINAL	SELECTION	Inwiefern trifft die folgende Aussage zum alltäglichen Umgang mit Musik auf Sie zu?
EM01_26a	EM: RA_4 Reaktionszeit [ms]	METRIC	MEASURED	Inwiefern trifft die folgende Aussage zum alltäglichen Umgang mit Musik auf Sie zu?
EM01_27	EM: RA_5	NOMINAL	SELECTION	Inwiefern trifft die folgende Aussage zum alltäglichen Umgang mit Musik auf Sie zu?
EM01_27a	EM: RA_5 Reaktionszeit [ms]	METRIC	MEASURED	Inwiefern trifft die folgende Aussage zum alltäglichen Umgang mit Musik auf Sie zu?
EM01_28	EM: RA_6	NOMINAL	SELECTION	Inwiefern trifft die folgende Aussage zum alltäglichen Umgang mit Musik auf Sie zu?
EM01_28a	EM: RA_6 Reaktionszeit [ms]	METRIC	MEASURED	Inwiefern trifft die folgende Aussage zum alltäglichen Umgang mit Musik auf Sie zu?
EM01_29	EM: RA_7	NOMINAL	SELECTION	Inwiefern trifft die folgende Aussage zum alltäglichen Umgang mit Musik auf Sie zu?
EM01_29a	EM: RA_7 Reaktionszeit [ms]	METRIC	MEASURED	Inwiefern trifft die folgende Aussage zum alltäglichen Umgang mit Musik auf Sie zu?
EM01_30	EM: RA_8	NOMINAL	SELECTION	Inwiefern trifft die folgende Aussage zum alltäglichen Umgang mit Musik auf Sie zu?
EM01_30a	EM: RA_8 Reaktionszeit [ms]	METRIC	MEASURED	Inwiefern trifft die folgende Aussage zum alltäglichen Umgang mit Musik auf Sie zu?
EM01_31	EM: RA_9	NOMINAL	SELECTION	Inwiefern trifft die folgende Aussage zum alltäglichen Umgang mit Musik auf Sie zu?
EM01_31a	EM: RA_9 Reaktionszeit [ms]	METRIC	MEASURED	Inwiefern trifft die folgende Aussage zum alltäglichen Umgang mit Musik auf Sie zu?
EM01_32	EM: RA_10	NOMINAL	SELECTION	Inwiefern trifft die folgende Aussage zum alltäglichen Umgang mit Musik auf Sie zu?
EM01_32a	EM: RA_10 Reaktionszeit [ms]	METRIC	MEASURED	Inwiefern trifft die folgende Aussage zum alltäglichen Umgang mit Musik auf Sie zu?
EM01_33	EM: RA_11	NOMINAL	SELECTION	Inwiefern trifft die folgende Aussage zum alltäglichen Umgang mit Musik auf Sie zu?
EM01_33a	EM: RA_11 Reaktionszeit [ms]	METRIC	MEASURED	Inwiefern trifft die folgende Aussage zum alltäglichen Umgang mit Musik auf Sie zu?
EM01_12	EM: CP_1	NOMINAL	SELECTION	Inwiefern trifft die folgende Aussage zum alltäglichen Umgang mit Musik auf Sie zu?
EM01_12a	EM: CP_1 Reaktionszeit [ms]	METRIC	MEASURED	Inwiefern trifft die folgende Aussage zum alltäglichen Umgang mit Musik auf Sie zu?
EM01_13	EM: CP_2	NOMINAL	SELECTION	Inwiefern trifft die folgende Aussage zum alltäglichen Umgang mit Musik auf Sie zu?
EM01_13a	EM: CP_2 Reaktionszeit [ms]	METRIC	MEASURED	Inwiefern trifft die folgende Aussage zum alltäglichen Umgang mit Musik auf Sie zu?
EM01_14	EM: CP_3	NOMINAL	SELECTION	Inwiefern trifft die folgende Aussage zum alltäglichen Umgang mit Musik auf Sie zu?
EM01_14a	EM: CP_3 Reaktionszeit [ms]	METRIC	MEASURED	Inwiefern trifft die folgende Aussage zum alltäglichen Umgang mit Musik auf Sie zu?
EM01_15	EM: CP_4	NOMINAL	SELECTION	Inwiefern trifft die folgende Aussage zum alltäglichen Umgang mit Musik auf Sie zu?
EM01_15a	EM: CP_4 Reaktionszeit [ms]	METRIC	MEASURED	Inwiefern trifft die folgende Aussage zum alltäglichen Umgang mit Musik auf Sie zu?
EM01_16	EM: CP_5	NOMINAL	SELECTION	Inwiefern trifft die folgende Aussage zum alltäglichen Umgang mit Musik auf Sie zu?
EM01_16a	EM: CP_5 Reaktionszeit [ms]	METRIC	MEASURED	Inwiefern trifft die folgende Aussage zum alltäglichen Umgang mit Musik auf Sie zu?
EM01_17	EM: CP_6	NOMINAL	SELECTION	Inwiefern trifft die folgende Aussage zum alltäglichen Umgang mit Musik auf Sie zu?
EM01_17a	EM: CP_6 Reaktionszeit [ms]	METRIC	MEASURED	Inwiefern trifft die folgende Aussage zum alltäglichen Umgang mit Musik auf Sie zu?
EM01_18	EM: CP_7	NOMINAL	SELECTION	Inwiefern trifft die folgende Aussage zum alltäglichen Umgang mit Musik auf Sie zu?
EM01_18a	EM: CP_7 Reaktionszeit [ms]	METRIC	MEASURED	Inwiefern trifft die folgende Aussage zum alltäglichen Umgang mit Musik auf Sie zu?
EM01_19	EM: CP_8	NOMINAL	SELECTION	Inwiefern trifft die folgende Aussage zum alltäglichen Umgang mit Musik auf Sie zu?
EM01_19a	EM: CP_8 Reaktionszeit [ms]	METRIC	MEASURED	Inwiefern trifft die folgende Aussage zum alltäglichen Umgang mit Musik auf Sie zu?
EM01_20	EM: CP_9	NOMINAL	SELECTION	Inwiefern trifft die folgende Aussage zum alltäglichen Umgang mit Musik auf Sie zu?
EM01_20a	EM: CP_9 Reaktionszeit [ms]	METRIC	MEASURED	Inwiefern trifft die folgende Aussage zum alltäglichen Umgang mit Musik auf Sie zu?
EM01_21	EM: CP_10	NOMINAL	SELECTION	Inwiefern trifft die folgende Aussage zum alltäglichen Umgang mit Musik auf Sie zu?
EM01_21a	EM: CP_10 Reaktionszeit [ms]	METRIC	MEASURED	Inwiefern trifft die folgende Aussage zum alltäglichen Umgang mit Musik auf Sie zu?
EM01_22	EM: CP_11	NOMINAL	SELECTION	Inwiefern trifft die folgende Aussage zum alltäglichen Umgang mit Musik auf Sie zu?
EM01_22a	EM: CP_11 Reaktionszeit [ms]	METRIC	MEASURED	Inwiefern trifft die folgende Aussage zum alltäglichen Umgang mit Musik auf Sie zu?
EM01_01	EM: RX_1	NOMINAL	SELECTION	Inwiefern trifft die folgende Aussage zum alltäglichen Umgang mit Musik auf Sie zu?
EM01_01a	EM: RX_1 Reaktionszeit [ms]	METRIC	MEASURED	Inwiefern trifft die folgende Aussage zum alltäglichen Umgang mit Musik auf Sie zu?
EM01_02	EM: RX_2	NOMINAL	SELECTION	Inwiefern trifft die folgende Aussage zum alltäglichen Umgang mit Musik auf Sie zu?
EM01_02a	EM: RX_2 Reaktionszeit [ms]	METRIC	MEASURED	Inwiefern trifft die folgende Aussage zum alltäglichen Umgang mit Musik auf Sie zu?
EM01_03	EM: RX_3	NOMINAL	SELECTION	Inwiefern trifft die folgende Aussage zum alltäglichen Umgang mit Musik auf Sie zu?
EM01_03a	EM: RX_3 Reaktionszeit [ms]	METRIC	MEASURED	Inwiefern trifft die folgende Aussage zum alltäglichen Umgang mit Musik auf Sie zu?
EM01_04	EM: RX_4	NOMINAL	SELECTION	Inwiefern trifft die folgende Aussage zum alltäglichen Umgang mit Musik auf Sie zu?
EM01_04a	EM: RX_4 Reaktionszeit [ms]	METRIC	MEASURED	Inwiefern trifft die folgende Aussage zum alltäglichen Umgang mit Musik auf Sie zu?
EM01_05	EM: RX_5	NOMINAL	SELECTION	Inwiefern trifft die folgende Aussage zum alltäglichen Umgang mit Musik auf Sie zu?
EM01_05a	EM: RX_5 Reaktionszeit [ms]	METRIC	MEASURED	Inwiefern trifft die folgende Aussage zum alltäglichen Umgang mit Musik auf Sie zu?
EM01_06	EM: RX_6	NOMINAL	SELECTION	Inwiefern trifft die folgende Aussage zum alltäglichen Umgang mit Musik auf Sie zu?
EM01_06a	EM: RX_6 Reaktionszeit [ms]	METRIC	MEASURED	Inwiefern trifft die folgende Aussage zum alltäglichen Umgang mit Musik auf Sie zu?
EM01_07	EM: RX_7	NOMINAL	SELECTION	Inwiefern trifft die folgende Aussage zum alltäglichen Umgang mit Musik auf Sie zu?
EM01_07a	EM: RX_7 Reaktionszeit [ms]	METRIC	MEASURED	Inwiefern trifft die folgende Aussage zum alltäglichen Umgang mit Musik auf Sie zu?
EM01_08	EM: RX_8	NOMINAL	SELECTION	Inwiefern trifft die folgende Aussage zum alltäglichen Umgang mit Musik auf Sie zu?
EM01_08a	EM: RX_8 Reaktionszeit [ms]	METRIC	MEASURED	Inwiefern trifft die folgende Aussage zum alltäglichen Umgang mit Musik auf Sie zu?
EM01_09	EM: RX_9	NOMINAL	SELECTION	Inwiefern trifft die folgende Aussage zum alltäglichen Umgang mit Musik auf Sie zu?
EM01_09a	EM: RX_9 Reaktionszeit [ms]	METRIC	MEASURED	Inwiefern trifft die folgende Aussage zum alltäglichen Umgang mit Musik auf Sie zu?
EM01_10	EM: RX_10	NOMINAL	SELECTION	Inwiefern trifft die folgende Aussage zum alltäglichen Umgang mit Musik auf Sie zu?
EM01_10a	EM: RX_10 Reaktionszeit [ms]	METRIC	MEASURED	Inwiefern trifft die folgende Aussage zum alltäglichen Umgang mit Musik auf Sie zu?
EM01_11	EM: RX_11	NOMINAL	SELECTION	Inwiefern trifft die folgende Aussage zum alltäglichen Umgang mit Musik auf Sie zu?
EM01_11a	EM: RX_11 Reaktionszeit [ms]	METRIC	MEASURED	Inwiefern trifft die folgende Aussage zum alltäglichen Umgang mit Musik auf Sie zu?
TA01_01	PU_BI: PU_1	NOMINAL	SELECTION	Inwiefern trifft die folgende Aussage auf Sie zu?
TA01_01a	PU_BI: PU_1 Reaktionszeit [ms]	METRIC	MEASURED	Inwiefern trifft die folgende Aussage auf Sie zu?
TA01_02	PU_BI: PU_2	NOMINAL	SELECTION	Inwiefern trifft die folgende Aussage auf Sie zu?
TA01_02a	PU_BI: PU_2 Reaktionszeit [ms]	METRIC	MEASURED	Inwiefern trifft die folgende Aussage auf Sie zu?
TA01_03	PU_BI: PU_3	NOMINAL	SELECTION	Inwiefern trifft die folgende Aussage auf Sie zu?
TA01_03a	PU_BI: PU_3 Reaktionszeit [ms]	METRIC	MEASURED	Inwiefern trifft die folgende Aussage auf Sie zu?
TA01_04	PU_BI: PU_4	NOMINAL	SELECTION	Inwiefern trifft die folgende Aussage auf Sie zu?
TA01_04a	PU_BI: PU_4 Reaktionszeit [ms]	METRIC	MEASURED	Inwiefern trifft die folgende Aussage auf Sie zu?
TA01_05	PU_BI: PU_5	NOMINAL	SELECTION	Inwiefern trifft die folgende Aussage auf Sie zu?
TA01_05a	PU_BI: PU_5 Reaktionszeit [ms]	METRIC	MEASURED	Inwiefern trifft die folgende Aussage auf Sie zu?
TA01_06	PU_BI: PU_6	NOMINAL	SELECTION	Inwiefern trifft die folgende Aussage auf Sie zu?
TA01_06a	PU_BI: PU_6 Reaktionszeit [ms]	METRIC	MEASURED	Inwiefern trifft die folgende Aussage auf Sie zu?
TA01_07	PU_BI: BI_1	NOMINAL	SELECTION	Inwiefern trifft die folgende Aussage auf Sie zu?
TA01_07a	PU_BI: BI_1 Reaktionszeit [ms]	METRIC	MEASURED	Inwiefern trifft die folgende Aussage auf Sie zu?
TA01_08	PU_BI: BI_2	NOMINAL	SELECTION	Inwiefern trifft die folgende Aussage auf Sie zu?
TA01_08a	PU_BI: BI_2 Reaktionszeit [ms]	METRIC	MEASURED	Inwiefern trifft die folgende Aussage auf Sie zu?
TA01_09	PU_BI: BI_3	NOMINAL	SELECTION	Inwiefern trifft die folgende Aussage auf Sie zu?
TA01_09a	PU_BI: BI_3 Reaktionszeit [ms]	METRIC	MEASURED	Inwiefern trifft die folgende Aussage auf Sie zu?
TA01_10	PU_BI: BI_4	NOMINAL	SELECTION	Inwiefern trifft die folgende Aussage auf Sie zu?
TA01_10a	PU_BI: BI_4 Reaktionszeit [ms]	METRIC	MEASURED	Inwiefern trifft die folgende Aussage auf Sie zu?
TA01_11	PU_BI: BI_5	NOMINAL	SELECTION	Inwiefern trifft die folgende Aussage auf Sie zu?
TA01_11a	PU_BI: BI_5 Reaktionszeit [ms]	METRIC	MEASURED	Inwiefern trifft die folgende Aussage auf Sie zu?
TA01_12	PU_BI: BI_6	NOMINAL	SELECTION	Inwiefern trifft die folgende Aussage auf Sie zu?
TA01_12a	PU_BI: BI_6 Reaktionszeit [ms]	METRIC	MEASURED	Inwiefern trifft die folgende Aussage auf Sie zu?
TA01_13	PU_BI: PU_7	NOMINAL	SELECTION	Inwiefern trifft die folgende Aussage auf Sie zu?
TA01_13a	PU_BI: PU_7 Reaktionszeit [ms]	METRIC	MEASURED	Inwiefern trifft die folgende Aussage auf Sie zu?
TA01_14	PU_BI: PU_8	NOMINAL	SELECTION	Inwiefern trifft die folgende Aussage auf Sie zu?
TA01_14a	PU_BI: PU_8 Reaktionszeit [ms]	METRIC	MEASURED	Inwiefern trifft die folgende Aussage auf Sie zu?
TA01_15	PU_BI: PU_9	NOMINAL	SELECTION	Inwiefern trifft die folgende Aussage auf Sie zu?
TA01_15a	PU_BI: PU_9 Reaktionszeit [ms]	METRIC	MEASURED	Inwiefern trifft die folgende Aussage auf Sie zu?
TA01_16	PU_BI: PU_10	NOMINAL	SELECTION	Inwiefern trifft die folgende Aussage auf Sie zu?
TA01_16a	PU_BI: PU_10 Reaktionszeit [ms]	METRIC	MEASURED	Inwiefern trifft die folgende Aussage auf Sie zu?
TA01_17	PU_BI: PU_11	NOMINAL	SELECTION	Inwiefern trifft die folgende Aussage auf Sie zu?
TA01_17a	PU_BI: PU_11 Reaktionszeit [ms]	METRIC	MEASURED	Inwiefern trifft die folgende Aussage auf Sie zu?
TA01_18	PU_BI: AC_2	NOMINAL	SELECTION	Inwiefern trifft die folgende Aussage auf Sie zu?
TA01_18a	PU_BI: AC_2 Reaktionszeit [ms]	METRIC	MEASURED	Inwiefern trifft die folgende Aussage auf Sie zu?
TA02_01	AT: gefällt mir nicht/gefällt mir	ORDINAL	SCALE	Musikstreaming-Dienste zu nutzen...
TA02_02	AT: ist spannend/ist langweilig	ORDINAL	SCALE	Musikstreaming-Dienste zu nutzen...
TA02_03	AT: ist richtig/ist falsch	ORDINAL	SCALE	Musikstreaming-Dienste zu nutzen...
TA02_04	AT: ist sinnvoll/ist sinnlos	ORDINAL	SCALE	Musikstreaming-Dienste zu nutzen...
TA02_05	AT: ist dumm/ist klug	ORDINAL	SCALE	Musikstreaming-Dienste zu nutzen...
TA02_06	AT: ist aufregend/ist öde	ORDINAL	SCALE	Musikstreaming-Dienste zu nutzen...
TA02_07	AT: ist schlecht/ist gut	ORDINAL	SCALE	Musikstreaming-Dienste zu nutzen...
TA02_08	AT: ist unangenehm/ist angenehm	ORDINAL	SCALE	Musikstreaming-Dienste zu nutzen...
TA02_09	AT: ist vorteilhaft/ist nachteilig	ORDINAL	SCALE	Musikstreaming-Dienste zu nutzen...
TA02_10	AT: ist vernünftig/ist leichtfertig	ORDINAL	SCALE	Musikstreaming-Dienste zu nutzen...
TIME001	Verweildauer Seite 1	METRIC	SYSTEM
TIME002	Verweildauer Seite 2	METRIC	SYSTEM
TIME003	Verweildauer Seite 3	METRIC	SYSTEM
TIME004	Verweildauer Seite 4	METRIC	SYSTEM
TIME005	Verweildauer Seite 5	METRIC	SYSTEM
TIME006	Verweildauer Seite 6	METRIC	SYSTEM
TIME007	Verweildauer Seite 7	METRIC	SYSTEM
TIME008	Verweildauer Seite 8	METRIC	SYSTEM
TIME009	Verweildauer Seite 9	METRIC	SYSTEM
TIME010	Verweildauer Seite 10	METRIC	SYSTEM
TIME011	Verweildauer Seite 11	METRIC	SYSTEM
TIME012	Verweildauer Seite 12	METRIC	SYSTEM
TIME013	Verweildauer Seite 13	METRIC	SYSTEM
TIME014	Verweildauer Seite 14	METRIC	SYSTEM
TIME015	Verweildauer Seite 15	METRIC	SYSTEM
TIME016	Verweildauer Seite 16	METRIC	SYSTEM
TIME017	Verweildauer Seite 17	METRIC	SYSTEM
TIME018	Verweildauer Seite 18	METRIC	SYSTEM
TIME019	Verweildauer Seite 19	METRIC	SYSTEM
TIME020	Verweildauer Seite 20	METRIC	SYSTEM
TIME_SUM	Verweildauer gesamt (ohne Ausreißer)	METRIC	SYSTEM
MAILSENT	Versandzeitpunkt der Einladungsmail (nur für nicht-anonyme Adressaten)	TIME	SYSTEM
LASTDATA	Zeitpunkt als der Datensatz das letzte mal geändert wurde	TIME	SYSTEM
FINISHED	Wurde die Befragung abgeschlossen (letzte Seite erreicht)?	BOOL	SYSTEM
Q_VIEWER	Hat der Teilnehmer den Fragebogen nur angesehen, ohne die Pflichtfragen zu beantworten?	BOOL	SYSTEM
LASTPAGE	Seite, die der Teilnehmer zuletzt bearbeitet hat	METRIC	SYSTEM
MAXPAGE	Letzte Seite, die im Fragebogen bearbeitet wurde	METRIC	SYSTEM
MISSING	Anteil fehlender Antworten in Prozent	METRIC	SYSTEM
MISSREL	Anteil fehlender Antworten (gewichtet nach Relevanz)	METRIC	SYSTEM
TIME_RSI	Maluspunkte für schnelles Ausfüllen	METRIC	SYSTEM
DEG_TIME	Maluspunkte für schnelles Ausfüllen	METRIC	SYSTEM
